# Supplementary material for: PPR-Meta: a tool for identifying phages and plasmids from metagenomic fragments using deep learning
Source: Gigascience. 2019 Jun 20;8(6):giz066. doi: 10.1093/gigascience/giz066 (PMC6586199; doi:10.1093/gigascience/giz066)
Supplement: giz066_Supplemental_Files [file giz066_supplemental_files.zip]

Archive with 3 entries (3 files):
- Additional file 1.xlsx
- Additional file 2.xlsx
- Additional file 3.docx
