# Supplementary material for: PPR-Meta: a tool for identifying phages and plasmids from metagenomic fragments using deep learning
Source: Gigascience. 2019 Jun 20;8(6):giz066. doi: 10.1093/gigascience/giz066 (PMC6586199; doi:10.1093/gigascience/giz066)
Supplement: giz066_Supplemental_Files [file giz066_supplemental_files.zip › Additional file 1.xlsx]

## Sheet: phages for training
Accession_number	Description
NC_000866.4	Enterobacteria phage T4, complete genome
NC_000867.1	Pseudoalteromonas phage PM2, complete genome
NC_000871.1	Streptococcus phage Sfi19, complete genome
NC_000872.1	Streptococcus phage Sfi21, complete genome
NC_000896.1	Lactobacillus prophage phiadh, complete genome
NC_000902.1	Enterobacteria phage VT2-Sakai, complete genome
NC_000924.1	Enterobacteria phage 933W, complete genome
NC_000929.1	Enterobacteria phage Mu, complete genome
NC_000935.1	Acyrthosiphon pisum bacteriophage APSE-1, complete genome
NC_001270.2	Spiroplasma phage SVTS2, complete genome
NC_001271.1	Yersinia phage phiYeO3-12, complete genome
NC_001317.1	Bacteriophage 186, complete sequence
NC_001330.1	Enterobacteria phage alpha3, complete genome
NC_001331.1	Pseudomonas phage Pf1, complete genome
NC_001332.1	Enterobacteria phage I2-2, complete genome
NC_001335.1	Mycobacterium phage L5 complete genome
NC_001338.1	Sulfolobus virus 1 complete genome (provirus)
NC_001341.1	Acholeplasma phage MV-L1, complete genome
NC_001365.1	Spiroplasma phage 1-R8A2B, complete genome
NC_001396.1	Xanthomonas phage Cf1c, complete genome
NC_001416.1	Enterobacteria phage lambda, complete genome
NC_001417.2	Enterobacterio phage MS2, complete genome
NC_001418.1	Pseudomonas phage Pf3, complete genome
NC_001420.2	Enterobacteria phage G4, complete genome
NC_001421.2	Salmonella virus PRD1, complete genome
NC_001422.1	Enterobacteria phage phiX174 sensu lato, complete genome
NC_001426.1	Enterobacteria phage GA, complete genome
NC_001447.1	Acholeplasma phage L2, complete genome
NC_001604.1	Enterobacteria phage T7, complete genome
NC_001609.1	Enterobacteria phage P4, complete genome
NC_001628.1	Pseudomonas phage PP7, complete genome
NC_001629.1	Lactococcus phage bIL67, complete genome
NC_001697.1	Haemophilus phage HP1, complete genome
NC_001706.1	Lactococcus phage c2, complete genome
NC_001730.1	Bacteriophage phiK complete genome
NC_001741.1	Chlamydia phage Chp1, complete genome
NC_001825.1	Streptococcus phage Cp-1, complete genome
NC_001835.1	Lactococcus phage sk1, complete genome
NC_001884.1	Bacillus phage SPBc2, complete genome
NC_001890.1	Enterobacteria phage Qbeta, complete genome
NC_001895.1	Enterobacteria phage P2, complete genome
NC_001900.1	Mycobacterium phage D29, complete genome
NC_001901.1	Bacteriophage N15, complete genome
NC_001902.1	Methanobacterium phage psiM2, complete genome
NC_001909.1	Lactococcus phage bIL170, complete genome
NC_001942.1	Mycoplasma phage MAV1, complete genome
NC_001954.1	Enterobacteria phage If1, complete genome
NC_001956.1	Vibrio phage fs2, complete genome
NC_001978.3	Bacteriophage phi-C31 complete genome
NC_001998.1	Guinea pig Chlamydia phage, complete genome
NC_002014.1	Enterobacteria phage Ike, complete genome
NC_002072.2	Streptococcus phage DT1, complete genome
NC_002166.1	Bacteriophage HK022, complete genome
NC_002167.1	Enterobacteria phage HK97, complete genome
NC_002180.1	Chlamydia phage phiCPAR39, complete sequence
NC_002185.1	Streptococcus phage 7201, complete genome
NC_002194.1	Chlamydia phage Chp2, complete genome
NC_002214.1	Streptococcus thermophilus bacteriophage Sfi11, complete genome
NC_002321.1	Staphylococcus phage PVL proviral DNA, complete sequence
NC_002362.1	Vibrio phage VfO3K6, complete genome
NC_002363.1	Vibrio phage VfO4K68, complete genome
NC_002371.2	Enterobacteria phage P22 virus, complete genome
NC_002484.2	Bacteriophage D3, complete genome
NC_002486.1	Staphylococcus prophage phiPV83, complete genome
NC_002515.1	Mycoplasma phage P1, complete genome
NC_002519.1	Roseophage SIO1 complete genome
NC_002628.3	Methanothermobacter wolfeii prophage psiM100, complete genome; flanked by Methanothermobacter wolfeii MTW1216 (mtw1216) and MTW1215 (mtw1215) genes, complete cds
NC_002643.1	Bdellovibrio phage phiMH2K, complete genome
NC_002649.1	Bacillus phage GA-1, complete genome
NC_002656.1	Mycobacterium phage Bxb1, complete genome
NC_002661.2	Staphylococcus phage phiSLT, complete genome
NC_002666.1	Lactococcus prophage bIL285, complete genome
NC_002667.1	Lactococcus prophage bIL286, complete genome
NC_002668.1	Lactococcus prophage bIL309, complete genome
NC_002669.1	Lactococcus prophage bIL310, complete genome
NC_002670.1	Lactococcus prophage bIL311, complete genome
NC_002671.1	Lactococcus prophage bIL312, complete genome
NC_002700.2	Acinetobacter phage AP205, complete genome
NC_002703.1	Lactococcus phage Tuc2009, complete genome
NC_002730.1	Enterobacteria phage HK620, complete genome
NC_002747.1	Lactococcus phage TP901-1, complete genome
NC_002796.1	Lactococcus phage BK5-T, complete genome
NC_003050.2	Streptococcus pneumoniae bacteriophage MM1 complete genome
NC_003085.1	Myxococcus phage Mx8, complete genome
NC_003157.5	Streptococcus pyogenes strain NIH1 putative methionine sulfoxide reductase gene, complete cds; and integrated temperate phage PhiNIH1.1, complete genome
NC_003214.2	Sulfolobus islandicus filamentous virus, complete genome
NC_003216.1	Listeria phage A118, complete genome
NC_003278.1	Pseudomonas phage phiCTX, complete genome
NC_003287.2	Enterobacteria phage M13, complete genome
NC_003288.1	Staphylococcus phage phiETA, complete genome
NC_003291.2	Bacteriophage PSA, complete genome
NC_003298.1	Enterobacteria phage T3, complete genome
NC_003299.1	Pseudomonas phage phi8 segment L, complete sequence
NC_003300.1	Pseudomonas phage phi8 segment M, complete sequence
NC_003301.1	Pseudomonas phage phi8 segment S, complete sequence
NC_003309.1	Burkholderia phage phiE125, complete genome
NC_003313.1	Vibrio phage K139, complete genome
NC_003315.1	Haemophilus phage HP2, complete genome
NC_003324.1	Sinorhizobium phage PBC5, complete genome
NC_003327.2	Vibrio phage VSK, complete genome
NC_003345.1	Halorubrum phage HF2, complete genome
NC_003356.1	Enterobacteria phage phiP27, complete genome
NC_003387.1	Mycobacterium phage TM4, complete genome
NC_003390.2	Synechococcus phage P60, complete genome
NC_003438.1	Spiroplasma phage 4, complete genome
NC_003444.1	Enterobacteria phage SfV, complete genome
NC_003460.1	Propionibacterium phage B5, complete genome
NC_003524.1	Clostridium phage phi3626, complete genome
NC_003714.1	Pseudomonas phage phi-6 segment S, complete sequence
NC_003715.1	Pseudomonas phage phi-6 segment L, complete sequence
NC_003716.1	Pseudomonas phage phi-6 segment M, complete sequence
NC_003793.1	Spiroplasma phage 1-C74, complete genome
NC_003907.2	Vibrio phage VpV262, complete genome
NC_004066.1	Lactococcus phage ul36, complete genome
NC_004084.1	Natrialba phage PhiCh1, complete genome
NC_004086.1	Sulfolobus islandicus rod-shaped virus 2, complete genome
NC_004087.1	Sulfolobus islandicus rod-shaped virus 1, complete genome
NC_004112.1	Lactobacillus phage A2, complete genome
NC_004165.1	Bacillus phage B103, complete genome
NC_004166.2	Bacteriophage SPP1 complete nucleotide sequence
NC_004167.1	Bacteriophage phi-105 DNA, complete sequence
NC_004170.1	Pseudomonas phage phi13 segment S, complete sequence
NC_004171.1	Pseudomonas phage phi13 segment M, complete sequence
NC_004172.1	Pseudomonas phage phi13 segment L, complete genome
NC_004173.1	Pseudomonas phage phi12 segment L, complete sequence
NC_004174.1	Pseudomonas phage phi12 segment S, complete sequence
NC_004175.1	Pseudomonas phage phi12 segment M, complete sequence
NC_004301.1	Enterobacteria phage FI, complete genome
NC_004302.1	Bacteriophage r1t integrase, repressor protein (rro), dUTPase, holin and lysin genes, complete cds
NC_004303.1	Streptococcus phage O1205, complete genome
NC_004305.1	Lactobacillus phage phig1e, complete genome
NC_004306.1	Vibrio phage fs1, complete genome
NC_004313.1	Salmonella phage ST64B, complete genome
NC_004333.2	Burkholderia phage Bcep781, complete genome
NC_004348.1	Enterobacteria phage ST64T, complete genome
NC_004456.1	Vibrio phage VHML, complete genome
NC_004462.2	Thermus thermophilus phage IN93, complete genome
NC_004466.2	Pseudomonas aeruginosa phage PaP3, complete genome
NC_004615.1	Staphylococcus phage 11, complete genome
NC_004616.1	Staphylococcus prophage phi 12, complete genome
NC_004617.1	Staphylococcus prophage phi 13, complete genome
NC_004629.1	Pseudomonas phage phiKZ, complete genome
NC_004664.2	Streptomyces phage phiBT1, complete genome
NC_004665.1	Pseudomonas phage gh-1, complete genome
NC_004678.1	Staphylococcus phage 44AHJD, complete genome
NC_004679.1	Staphylococcus phage phiP68, complete genome
NC_004680.1	Mycobacterium phage Che8, complete genome
NC_004681.1	Mycobacterium phage Cjw1, complete genome
NC_004682.2	Mycobacterium virus Bxz2, complete genome
NC_004683.1	Mycobacterium phage Che9c, complete genome
NC_004684.1	Mycobacterium phage Rosebush, complete genome
NC_004685.1	Mycobacterium phage Corndog, complete genome
NC_004686.2	Mycobacteriophage Che9d, complete genome
NC_004687.1	Mycobacterium phage Bxz1, complete genome
NC_004688.1	Mycobacterium phage Omega, complete genome
NC_004689.1	Mycobacterium phage Barnyard, complete genome
NC_004735.1	Rhodothermus phage RM378, complete genome
NC_004736.1	Vibrio phage VGJphi, complete genome
NC_004745.1	Yersinia phage L-413C, complete genome
NC_004746.1	Lactococcus phage 4268, complete genome
NC_004777.1	Yersinia pestis phage phiA1122, complete genome
NC_004813.1	Enterobacteria phage BP-4795, complete genome
NC_004814.1	Streptococcus phage C1, complete genome
NC_004827.1	Bacteriophage Aaphi23, complete genome
NC_004831.2	Enterobacteria phage SP6, complete genome
NC_004902.1	Xanthomonas phage Xp10, complete genome
NC_004913.3	Stx1 converting phage DNA, complete genome
NC_004914.3	Stx2 converting phage II DNA, complete genome
NC_004927.1	Halovirus HF1, complete genome
NC_004928.1	Enterobacteria phage RB69, complete genome
NC_004996.1	Streptococcus phage SM1, complete genome
NC_005045.1	Pseudomonas phage phiKMV, complete genome
NC_005056.1	Bacteriophage WPhi, complete genome
NC_005066.1	Enterobacteria phage RB49, complete genome
NC_005069.1	Yersinia phage PY54, complete genome
NC_005083.2	Vibrio phage KVP40, complete genome
NC_005091.2	Burkholderia phage BcepNazgul, complete genome
NC_005131.2	Ralstonia phage p12J, complete genome
NC_005135.1	Aeromonas phage 44RR2.8t, complete genome
NC_005178.1	Pseudomonas phage D3112, complete genome
NC_005258.1	Bacillus phage Bam35c, complete genome
NC_005260.1	Aeromonas phage Aeh1, complete genome
NC_005262.3	Burkholderia cepacia phage Bcep22, complete genome
NC_005263.2	Burkholderia phage Bcep1, complete genome
NC_005265.1	Sulfolobus virus 2, complete genome
NC_005282.1	Enterobacteria phage Felix 01, complete genome
NC_005284.1	Burkholderia phage phi1026b, complete genome
NC_005294.1	Streptococcus prophage EJ-1, complete genome
NC_005340.1	Enterobacteria phage PsP3, complete genome
NC_005342.2	Burkholderia phage Bcep43, complete genome
NC_005344.1	Enterobacteria phage Sf6, complete genome
NC_005345.2	Streptomyces phage VWB, complete genome
NC_005354.1	Lactobacillus prophage Lj928, complete genome
NC_005355.1	Lactobacillus prophage Lj965, complete genome
NC_005356.1	Staphylococcus phage 77, complete genome
NC_005357.1	Bordetella phage BPP-1, complete genome
NC_005360.1	Sulfolobus virus Ragged Hills, complete genome
NC_005361.1	Sulfolobus virus Kamchatka 1, complete genome
NC_005822.1	Lactococcus phage phiLC3, complete genome
NC_005830.1	Acidianus filamentous virus 1, complete genome
NC_005833.1	Enterobacteria phage T1, complete genome
NC_005841.1	Enterobacteria phage ST104 DNA, complete genome
NC_005856.1	Enterobacteria phage P1, complete genome
NC_005857.1	Klebsiella phage phiKO2, complete genome
NC_005859.1	Enterobacteria phage T5, complete genome
NC_005872.1	Pyrobaculum spherical virus, complete genome
NC_005879.1	Vibrio phage VP2, complete genome
NC_005880.2	Staphylococcus phage K, complete genome
NC_005882.1	Burkholderia cenocepacia phage BcepMu, complete genome
NC_005884.1	Pseudomonas phage PaP2, complete genome
NC_005885.1	Actinoplanes phage phiAsp2, complete genome
NC_005886.2	Burkholderia cenocepacia phage BcepB1A, complete genome
NC_005887.1	Burkholderia phage BcepC6B, complete genome
NC_005891.1	Vibrio phage VP5, complete genome
NC_005892.1	Sulfolobus turreted icosahedral virus, complete genome
NC_005893.1	Lactobacillus phage phiAT3, complete genome
NC_005948.1	Vibrio phage Vf33, complete genome
NC_005964.2	Mycoplasma phage phiMFV1, complete genome
NC_006268.1	Sulfolobus virus STSV1, complete genome
NC_006294.1	Vibrio phage KSF-1phi, complete genome
NC_006356.2	Flavobacterium phage 11b, complete genome
NC_006548.1	Pseudomonas phage B3, complete genome
NC_006552.1	Pseudomonas phage F116, complete genome
NC_006556.1	Thermoproteus tenax spherical virus 1, complete genome
NC_006557.1	Bacillus phage BCJA1c, complete genome
NC_006565.1	Lactobacillus phage LP65, complete genome
NC_006820.1	Synechococcus phage S-PM2, complete genome
NC_006882.2	Prochlorococcus phage P-SSP7, complete genome
NC_006883.2	Prochlorococcus phage P-SSM2, complete genome
NC_006884.2	Prochlorococcus phage P-SSM4, complete genome
NC_006936.1	Lactobacillus phage phiJL-1, complete genome
NC_006938.1	Phage phiJL001, complete genome
NC_006940.2	Salmonella phage SS3e, complete genome
NC_006945.1	Bacillus phage GIL16c, complete genome
NC_006949.1	Enterobacteria phage ES18, complete genome
NC_006953.1	Listonella phage phiHSIC, complete genome
NC_007019.1	Streptococcus phage 2972, complete genome
NC_007021.1	Staphylococcus phage Twort, complete genome
NC_007022.1	Aeromonas phage 31, complete genome
NC_007023.1	Enterobacteria phage RB43, complete genome
NC_007024.1	Xanthomonas phage Xp15, complete genome
NC_007045.1	Staphylococcus phage PT1028, complete genome
NC_007046.1	Staphylococcus phage 66, complete genome
NC_007047.1	Staphylococcus phage 187, complete genome
NC_007048.1	Staphylococcus phage 69, complete genome
NC_007049.1	Staphylococcus phage 53, complete genome
NC_007050.1	Staphylococcus phage 85, complete genome
NC_007051.1	Staphylococcus phage 2638A, complete genome
NC_007052.1	Staphylococcus phage 42e, complete genome
NC_007053.1	Staphylococcus phage 3A, complete genome
NC_007054.1	Staphylococcus phage 47, complete genome
NC_007055.1	Staphylococcus phage 37, complete genome
NC_007056.1	Staphylococcus phage EW, complete genome
NC_007057.1	Staphylococcus phage 96, complete genome
NC_007058.1	Staphylococcus phage ROSA, complete genome
NC_007059.1	Staphylococcus phage 71, complete genome
NC_007060.1	Staphylococcus phage 55, complete genome
NC_007061.1	Staphylococcus phage 29, complete genome
NC_007062.1	Staphylococcus phage 52A, complete genome
NC_007063.1	Staphylococcus phage 88, complete genome
NC_007064.1	Staphylococcus phage 92, complete genome
NC_007065.1	Staphylococcus phage X2, complete genome
NC_007066.1	Staphylococcus phage G1, complete genome
NC_007145.2	Burkholderia prophage phi52237, complete genome
NC_007149.1	Vibriophage VP4, complete genome
NC_007189.1	Stenotrophomonas phage phiSMA9, complete genome
NC_007217.1	Haloarcula phage SH1, complete genome
NC_007291.1	Enterobacteria phage JK06, complete genome
NC_007409.1	Acidianus two-tailed virus, complete genome
NC_007456.1	Enterobacteria phage K1F, complete genome
NC_007458.1	Bacillus phage Gamma, complete genome
NC_007461.1	Chlamydia phage 4, complete genome
NC_007497.1	Burkholderia phage Bcep176, complete genome
NC_007501.1	Lactobacillus phage Lc-Nu, complete genome
NC_007581.1	Clostridium phage c-st, complete genome
NC_007603.1	Enterobacteria phage RTP, complete genome
NC_007623.1	Pseudomonas phage EL, complete genome
NC_007637.1	Enterobacteria phage K1E, complete genome
NC_007709.1	Xanthomonas oryzae phage OP1 DNA, complete genome
NC_007710.1	Xanthomonas oryzae phage OP2 DNA, complete genome
NC_007734.1	Bacillus phage WBeta, complete genome
NC_007804.2	Escherichia phage phiV10, complete genome
NC_007805.1	Pseudomonas phage F10, complete genome
NC_007806.1	Pseudomonas phage 73, complete genome
NC_007807.1	Pseudomonas phage 119X, complete genome
NC_007808.1	Pseudomonas phage PA11, complete genome
NC_007809.1	Pseudomonas phage M6, complete genome
NC_007810.1	Pseudomonas phage F8, complete genome
NC_007814.1	Bacillus phage Fah, complete genome
NC_007817.1	Enterobacteria phage ID2 Moscow/ID/2001, complete genome
NC_007821.1	Enterobacteria phage WA13, complete genome
NC_007856.1	Enterobacteria phage ID18, complete genome
NC_007902.1	Sodalis phage phiSG1, complete genome
NC_007914.1	His1 virus, complete genome
NC_007917.1	Clostridium phage phi CD119, complete genome
NC_007918.1	His2 virus, complete genome
NC_007924.1	Lactobacillus phage KC5a, complete genome
NC_007967.1	Streptomyces phage mu1/6, complete genome
NC_008152.1	Enterobacteria phage K1-5, complete genome
NC_008193.1	Pasteurella phage F108, complete genome
NC_008194.1	Mycobacterium phage 244, complete genome
NC_008195.1	Mycobacterium phage Cooper, complete genome
NC_008196.1	Mycobacterium phage Llij, complete genome
NC_008197.1	Mycobacterium phage Orion, complete genome
NC_008198.1	Mycobacterium phage PBI1, complete genome
NC_008199.1	Mycobacterium phage Pipefish, complete genome
NC_008200.1	Mycobacterium phage PLot, complete genome
NC_008201.1	Mannheimia phage phiMHaA1, complete genome
NC_008202.2	Mycobacterium phage Halo, complete genome
NC_008203.1	Mycobacterium phage Che12, complete genome
NC_008204.1	Mycobacterium phage Qyrzula, complete genome
NC_008205.1	Mycobacterium phage PMC, complete genome
NC_008206.2	Mycobacteriophage Wildcat, complete genome
NC_008207.1	Mycobacterium phage Catera, complete genome
NC_008208.1	Aeromonas phage 25, complete genome
NC_008265.1	Clostridium phage phiSM101, complete genome
NC_008294.1	Pseudomonas phage PRR1, complete genome
NC_008296.2	Synechococcus phage syn9, complete genome
NC_008363.1	Lactococcus phage P008, complete genome
NC_008364.1	Lactococcus phage Q54, complete genome
NC_008367.1	Phormidium phage Pf-WMP4, complete genome
NC_008370.1	Lactococcus phage 712, complete genome
NC_008371.1	Lactococcus phage jj50, complete genome
NC_008376.2	Geobacillus phage GBSV1, complete genome
NC_008464.1	Stx2-converting phage 86, complete genome
NC_008515.1	Bacteriophage RB32, complete genome
NC_008562.1	Microcystis phage Ma-LMM01 DNA, complete genome
NC_008574.2	Ralstonia phage RSM1, complete genome
NC_008575.1	Ralstonia phage RSS1, complete genome
NC_008583.1	Staphylococcus phage phiNM1, complete genome
NC_008584.1	Thermus phage phiYS40, complete genome
NC_008617.1	Staphylococcus phage phiNM3, complete genome
NC_008689.1	Staphylococcus phage phiPVL108, complete genome
NC_008694.1	Yersinia phage Berlin, complete genome
NC_008695.1	Archaeal BJ1 virus, complete genome
NC_008717.1	Pseudomonas phage DMS3, complete genome
NC_008720.1	Enterobacteria phage N4, complete genome
NC_008721.2	Streptococcus phage SMP, complete genome
NC_008722.1	Staphylococcus phage CNPH82, complete genome
NC_008723.1	Staphylococcus phage PH15, complete genome
NC_008798.1	Staphylococcus phage phiETA2, complete genome
NC_008799.1	Staphylococcus phage phiETA3, complete genome
NC_009014.1	Erwinia amylovora phage Era103, complete genome
NC_009015.1	Burkholderia ambifaria phage BcepF1, complete genome
NC_009016.1	Vibrio phage VP882, complete genome
NC_009018.1	Streptococcus phage phi3396, complete genome
NC_009231.1	Clostridium phage phiC2, complete genome
NC_009232.2	Salmonella phage SETP3, complete genome
NC_009234.1	Burkholderia phage phiE202 chromosome, complete genome
NC_009235.2	Burkholderia phage phi644-2 chromosome, complete genome
NC_009236.1	Burkholderia phage phiE12-2 chromosome, complete genome
NC_009237.1	Burkholderia phage phiE255 chromosome, complete genome
NC_009382.1	Ralstonia phage phiRSA1, complete genome
NC_009447.1	Burkholderia phage BcepGomr, complete genome
NC_009452.1	Acidianus bottle-shaped virus, complete genome
NC_009514.1	Phage cdtI DNA, complete genome
NC_009526.1	Staphylococcus phage 80alpha, complete genome
NC_009531.1	Cyanophage Syn5, complete genome
NC_009540.1	Enterobacteria phage TLS, complete genome
NC_009541.1	Propionibacterium phage PA6, complete genome
NC_009542.2	Aeromonas phage phiO18P, complete genome
NC_009543.1	Xanthomonas phage Xop411, complete genome
NC_009551.1	Phormidium phage Pf-WMP3, complete genome
NC_009552.2	Geobacillus virus E2, complete genome
NC_009554.1	Lactobacillus phage LL-H, complete genome
NC_009597.1	Pyrococcus abyssi virus 1, complete genome
NC_009603.1	Microbacterium phage Min1, complete genome
NC_009604.1	Burkholderia phage BcepNY3, complete genome
NC_009643.1	Actinomyces phage Av-1, complete genome
NC_009737.2	Bacillus virus 1, complete genome
NC_009760.1	Bacillus phage 0305phi8-36, complete genome
NC_009761.3	Staphylococcus phage tp310-1, complete sequence
NC_009762.3	Staphylococcus phage tp310-2, complete sequence
NC_009763.3	Staphylococcus phage tp310-3, complete sequence
NC_009799.3	Corynebacterium phage BFK20
NC_009803.1	Thermus phage P23-45, complete genome
NC_009804.1	Thermus phage P74-26, complete genome
NC_009810.1	Listeria phage A500, complete genome
NC_009811.2	Listeria phage A511, complete genome
NC_009812.1	Listeria phage B025, complete genome
NC_009813.1	Listeria phage B054, complete genome
NC_009814.1	Listeria phage P35, complete genome
NC_009815.1	Listeria phage A006, complete genome
NC_009816.1	Corynebacterium phage P1201, complete genome
NC_009817.1	Lactococcus phage KSY1, complete genome
NC_009818.1	Pseudomonas phage MP22, complete genome
NC_009819.1	Streptococcus phage P9, complete genome
NC_009820.1	Mycobacterium phage Tweety, complete genome
NC_009821.1	Enterobacteria phage Phi1, complete genome
NC_009875.1	Staphylococcus phage SAP-2, complete genome
NC_009877.1	Mycobacterium phage U2, complete genome
NC_009878.1	Mycobacterium phage Bethlehem, complete genome
NC_009884.1	Acidianus filamentous virus 2, complete genome
NC_009904.1	Enterococcus phage phiEF24C, complete genome
NC_009935.1	Pseudomonas phage LKD16, complete genome
NC_009936.1	Pseudomonas phage LKA1, complete genome
NC_009965.1	Acidianus rod-shaped virus 1, complete genome
NC_009986.1	Sulfolobus spindle-shaped virus 4, complete genome
NC_009987.1	Spiroplasma kunkelii virus SkV1_CR2-3x, complete genome
NC_009990.1	Thalassomonas phage BA3, complete genome
NC_009993.2	Mycobacterium phage Giles, complete genome
NC_010105.1	Enterobacteria phage JS98, complete genome
NC_010106.1	Enterobacteria phage phiEcoM-GJ1, complete genome
NC_010116.1	Pseudomonas phage YuA, complete genome
NC_010147.1	Staphylococcus phage phiMR11, complete genome
NC_010152.1	Acidianus filamentous virus 6, complete genome
NC_010153.1	Acidianus filamentous virus 7, complete genome
NC_010154.1	Acidianus filamentous virus 8, complete genome
NC_010155.1	Acidianus filamentous virus 3, partial viral genome
NC_010179.2	Lactobacillus johnsonii prophage Lj771, complete genome
NC_010237.1	Enterobacteria phage Min27, complete genome
NC_010324.1	Enterobacteria phage phiEco32, complete genome
NC_010325.1	Pseudomonas phage LUZ24, complete genome
NC_010326.1	Pseudomonas phage LUZ19, complete genome
NC_010342.1	Halomonas phage phiHAP-1, complete genome
NC_010353.1	Streptococcus phage 858, complete genome
NC_010355.1	Azospirillum phage Cd, complete genome
NC_010363.1	Lactococcus phage asccphi28, complete genome
NC_010429.1	Stenotrophomonas phage PSH1, complete sequence
NC_010495.1	Salmonella phage E1, complete genome
NC_010537.1	Acidianus filamentous virus 9, complete genome
NC_010576.1	Lactococcus phage 1706, complete genome
NC_010583.1	Enterobacteria phage EPS7, complete genome
NC_010807.1	Salmonella phage phiSG-JL2, complete genome
NC_010808.1	Staphylococcus phage phiMR25, complete genome
NC_010811.2	Ralstonia phage RSL1, complete genome
NC_010821.1	Pseudomonas phage 201phi2-1, complete genome
NC_010945.1	Streptococcus phage PH15, complete genome
NC_011019.1	Mycobacterium phage KBG, complete genome
NC_011020.1	Mycobacterium phage Jasper, complete genome
NC_011021.1	Mycobacterium phage Lockley, complete genome
NC_011022.1	Mycobacterium phage DD5, complete genome
NC_011023.1	Mycobacterium virus Pukovnik, complete genome
NC_011038.1	Yersinia phage Yepe2, complete genome
NC_011039.1	Mycobacterium phage Predator, complete genome
NC_011040.1	Enterobacteria phage BA14, complete genome
NC_011041.1	Escherichia coli bacteriophage rv5, complete sequence
NC_011042.1	Enterobacteria phage EcoDS1, complete genome
NC_011043.1	Klebsiella phage K11, complete genome
NC_011044.1	Mycobacterium phage Nigel, complete genome
NC_011045.1	Enterobacteria phage 13a, complete genome
NC_011046.1	Lactococcus phage bIBB29, complete genome
NC_011048.1	Bacillus phage phi29, complete genome
NC_011054.1	Mycobacterium phage Boomer, complete genome
NC_011055.1	Mycobacterium phage Porky, complete genome
NC_011056.1	Mycobacterium phage Kostya, complete genome
NC_011057.1	Mycobacterium phage Phaedrus, complete genome
NC_011085.3	Morganella phage MmP1, complete genome
NC_011103.1	Rhizobium phage 16-3, complete genome
NC_011104.1	Lactobacillus phage Lrm1, complete genome
NC_011107.1	Pseudomonas phage PT2, complete genome
NC_011142.1	Iodobacteriophage phiPLPE, complete genome
NC_011165.1	Pseudomonas phage LBL3, complete genome
NC_011166.1	Pseudomonas phage LMA2, complete genome
NC_011167.1	Bacillus phage IEBH, complete genome
NC_011201.1	Ralstonia phage RSB1, complete genome
NC_011216.1	Burkholderia phage KS10, complete genome
NC_011217.1	Sulfolobus spindle-shaped virus 5, complete genome
NC_011222.1	Bacteroides phage B40-8, complete genome
NC_011267.1	Mycobacterium phage Solon, complete genome
NC_011269.2	Mycobacterium phage ScottMcG, complete genome
NC_011270.1	Mycobacterium phage Spud, complete genome
NC_011271.1	Mycobacterium phage Cali, complete genome
NC_011272.1	Mycobacterium phage Rizal, complete genome
NC_011273.1	Mycobacterium phage Myrna, complete genome
NC_011285.1	Mycobacterium phage Troll4, complete genome
NC_011287.1	Mycobacterium phage Pacc40, complete genome
NC_011288.1	Mycobacterium phage Fruitloop, complete genome
NC_011289.1	Mycobacterium phage Ramsey, complete genome
NC_011290.1	Mycobacterium phage Gumball, complete genome
NC_011291.1	Mycobacterium phage Brujita, complete genome
NC_011292.1	Mycobacterium phage Konstantine, complete genome
NC_011308.1	Listeria phage P40, complete genome
NC_011318.1	Clostridium phage 39-O, complete genome
NC_011344.1	Staphylococcus phage phi2958PVL, complete genome
NC_011356.1	Enterobacteria phage YYZ-2008, complete prophage genome
NC_011357.1	Stx2-converting phage 1717, complete prophage genome
NC_011373.1	Pseudomonas phage PAJU2, complete genome
NC_011398.1	Clostridium phage phiCD27, complete genome
NC_011399.1	Ralstonia phage RSM3, complete genome
NC_011421.1	Bacillus phage SPO1, complete genome
NC_011523.1	Bacillus phage AP50, complete genome
NC_011534.1	Kluyvera phage Kvp1, complete genome
NC_011551.1	Bacteriophage APSE-2, complete genome
NC_011589.1	Stenotrophomonas phage S1, complete genome
NC_011611.1	Pseudomonas phage MP38, complete genome
NC_011612.1	Staphylococcus phage phiSauS-IPLA35, complete genome
NC_011613.1	Pseudomonas phage MP29, complete genome
NC_011614.1	Staphylococcus phage phiSauS-IPLA88, complete genome
NC_011645.1	Bacillus phage TP21-L, complete genome
NC_011703.1	Pseudomonas phage 14-1, complete genome
NC_011756.1	Pseudomonas phage SN, complete genome
NC_011801.1	Lactobacillus phage Lv-1, complete genome
NC_011802.1	Salmonella enterica bacteriophage SE1, complete genome
NC_011810.1	Pseudomonas phage PB1, complete genome
NC_011811.1	Erwinia phage phiEa21-4, complete genome
NC_011976.1	Salmonella phage epsilon34, complete genome
NC_012027.1	Mycobacterium phage Phlyer, complete genome
NC_012091.2	Pseudomonas phage phi2954 segment L, complete genome
NC_012092.1	Pseudomonas phage phi2954 segment M, complete genome
NC_012093.1	Pseudomonas phage phi2954 segment S, complete genome
NC_012223.2	Enterobacteria phage SSL2009a, complete genome
NC_012418.1	Pseudomonas phage phikF77, complete genome
NC_012419.1	Enterococcus phage EFAP-1, complete genome
NC_012530.1	Lactobacillus phage Lb338-1, complete genome
NC_012558.1	Halorubrum pleomorphic virus 1, complete genome
NC_012635.1	Enterobacteria phage RB51, complete genome
NC_012638.1	Enterobacteria phage RB14, complete genome
NC_012662.1	Vibrio phage VP93, complete genome
NC_012663.1	Lactococcus phage P087, complete genome
NC_012696.1	Roseophage EE36P1, complete genome
NC_012697.1	Roseophage DSS3P2, complete genome
NC_012740.1	Enterobacteria phage JSE, complete genome
NC_012741.1	Enterobacteria phage JS10, complete genome
NC_012742.1	Xanthomonas phage phiL7, complete genome
NC_012743.2	Burkholderia phage BcepIL02, complete genome
NC_012749.1	Enterobacteria phage WV8, complete genome
NC_012753.1	Streptococcus phage 5093, complete genome
NC_012756.1	Streptococcus phage PH10, complete genome
NC_012757.1	Vibrio phage VEJphi, complete genome
NC_012784.1	Staphylococcus phage phiPVL-CN125, complete genome
NC_012788.1	Mycobacterium phage Angel, complete genome
NC_012868.1	Enterobacteria phage St-1, complete genome
NC_012884.1	Streptococcus phage M102, complete genome
NC_013021.1	Cyanophage PSS2, complete genome
NC_013055.1	Burkholderia phage KS9, complete genome
NC_013059.1	Salmonella phage c341, complete genome
NC_013085.1	Synechococcus phage S-RSM4, complete genome
NC_013152.1	Lactococcus phage CB14, complete genome
NC_013155.1	Lactococcus phage CB13, complete genome
NC_013195.1	Staphylococcus phage P954, complete genome
NC_013197.1	Thermus phage P23-77, complete genome
NC_013585.1	Acidianus spindle-shaped virus 1, complete genome
NC_013587.1	Sulfolobus spindle-shaped virus 6, complete genome
NC_013588.1	Sulfolobus spindle-shaped virus 7, complete genome
NC_013594.1	Escherichia phage D108, complete genome
NC_013597.1	Aggregatibacter phage S1249, complete sequence
NC_013598.1	Streptococcus phage ALQ13.2, complete genome
NC_013599.1	Xylella phage Xfas53, complete genome
NC_013600.1	Sodalis phage SO-1, complete genome
NC_013638.1	Pseudomonas phage phi-2, complete genome
NC_013643.1	Enterococcus phage phiFL2A, complete genome
NC_013644.1	Enterococcus phage phiFL4A, complete genome
NC_013645.1	Streptococcus phage Abc2, complete genome
NC_013646.1	Enterococcus phage phiFL1A, complete genome
NC_013647.1	Klebsiella phage KP32, complete genome
NC_013648.1	Enterococcus phage phiFL3A, complete genome
NC_013649.2	Klebsiella phage KP34, complete genome
NC_013650.1	Mycobacterium phage ET08, complete genome
NC_013651.1	Vibrio phage N4, complete genome
NC_013691.1	Pseudomonas phage LUZ7, complete genome
NC_013692.1	Pseudomonas phage LIT1, complete genome
NC_013693.1	Shigella phage phiSboM-AG3, complete genome
NC_013694.1	Mycobacterium virus Peaches, complete genome
NC_013696.1	Enterococcus phage phiEf11, complete genome
NC_013697.1	Deftia phage phiW-14, complete genome
NC_013698.1	Clavibacter phage CMP1, complete genome
NC_013758.1	Haloarcula hispanica pleomorphic virus 1, complete genome
NC_013936.1	Mycobacterium phage Ardmore, complete genome
NC_014036.1	Klebsiella phage KP15, complete genome
NC_014099.1	Sulfolobus turreted icosahedral virus 2, complete genome
NC_014229.1	Streptomyces phage phiSASD1, complete genome
NC_014260.1	Enterobacteria phage IME08, complete genome
NC_014321.1	Hyperthermophilic Archaeal Virus 2, complete genome
NC_014322.1	Hyperthermophilic Archaeal Virus 1, complete genome
NC_014457.1	Clostridium phage phiCTP1, complete genome
NC_014458.1	Mycobacterium phage Angelica, complete genome
NC_014459.2	Mycobacterium virus CrimD, complete genome
NC_014460.1	Staphylococcus phage SAP-26, complete genome
NC_014461.1	Mycobacterium virus Bron, complete genome
NC_014467.1	Enterobacteria phage RB16, complete genome
NC_014595.1	Shigella phage SP18, complete genome
NC_014635.1	Aeromonas phage phiAS4, complete genome
NC_014636.1	Aeromonas phage phiAS5, complete genome
NC_014660.1	Acinetobacter phage Ac42, complete genome
NC_014661.1	Acinetobacter phage Acj61, complete genome
NC_014662.1	Enterobacteria phage CC31, complete genome
NC_014663.1	Acinetobacter phage Acj9, complete genome
NC_014792.1	Enterobacteria phage vB_EcoM-VR7, complete genome
NC_014900.1	Salmonella phage ST160, complete genome
NC_014901.1	Mycobacterium phage Wee, complete genome
NC_015157.1	Vibrio phage ICP1, complete genome
NC_015158.1	Vibrio phage ICP2, complete genome
NC_015159.1	Vibrio phage ICP3, complete genome
NC_015208.1	Pseudomonas phage phi15, complete genome
NC_015209.1	Vibrio phage CTX chromosome I, complete genome
NC_015210.1	Tsukamurella phage TPA2, complete genome
NC_015249.1	Enterobacteria phage 285P, complete genome
NC_015250.1	Acinetobacter phage 133, complete genome
NC_015251.1	Aeromonas phage 65, complete genome
NC_015252.1	Brochothrix phage NF5, complete genome
NC_015253.1	Brochothrix phage A9, complete genome
NC_015254.1	Brochothrix phage BL3, complete genome
NC_015262.1	Clostridium phage phiCD6356, complete genome
NC_015263.1	Lactococcus phage 949, complete genome
NC_015264.1	Pseudomonas phage phiIBB-PF7A, complete genome
NC_015265.1	Burkholderia phage KS5, complete genome
NC_015266.1	Burkholderia phage KL3, complete genome
NC_015269.1	Enterobacteria phage SPC35, complete genome
NC_015270.1	Enterococcus phage EFRM31, complete genome
NC_015271.1	Salmonella phage Vi06 complete sequence
NC_015272.2	Pseudomonas phage KPP10, complete genome
NC_015273.1	Burkholderia phage KS14, complete genome
NC_015274.1	Streptococcus phage Dp-1, complete genome
NC_015279.1	Synechococcus phage S-SM2, complete genome
NC_015280.1	Prochlorococcus phage P-HM1, complete genome
NC_015281.1	Synechococcus phage S-ShM2, complete genome
NC_015282.1	Synechococcus phage S-SM1, complete genome
NC_015283.1	Prochlorococcus phage P-RSM4, complete genome
NC_015284.1	Prochlorococcus phage P-HM2, complete genome
NC_015285.1	Prochlorococcus phage Syn33, complete genome
NC_015286.1	Synechococcus phage Syn19, complete genome
NC_015287.1	Synechococcus phage S-SSM7, complete genome
NC_015288.1	Prochlorococcus phage Syn1, complete genome
NC_015289.1	Synechococcus phage S-SSM5, complete genome
NC_015290.1	Prochlorococcus phage P-SSM7, complete genome
NC_015292.1	Erwinia phage phiEa104, complete genome
NC_015293.1	Pseudoalteromonas phage H105/1, complete genome
NC_015294.2	Pseudomonas phage PAK_P1, complete genome
NC_015295.1	Erwinia phage phiEt88, complete genome
NC_015296.1	Salmonella phage Vi01, complete genome
NC_015297.1	Ralstonia phage PE226, complete genome
NC_015453.1	Propionibacterium phage PAS50 endogenous virus, complete genome
NC_015454.1	Propionibacterium phage PAD20 endogenous virus, complete genome
NC_015456.1	Shigella phage Shfl1, complete genome
NC_015457.1	Shigella phage Shfl2, complete genome
NC_015463.1	Synechococcus phage S-CBS2, complete genome
NC_015464.1	Campylobacter phage NCTC12673, complete genome
NC_015465.1	Synechococcus phage S-CBS3, complete genome
NC_015466.1	Roseobacter phage RDJL Phi 1, complete genome
NC_015568.1	Clostridium phage phiCD38-2, complete genome
NC_015569.1	Synechococcus phage S-CRM01, complete genome
NC_015584.1	Mycobacterium virus Faith1, complete genome
NC_015585.1	Pantoea phage LIMEzero, complete genome
NC_015586.1	Stenotrophomonas phage phiSHP2, complete genome
NC_015719.1	Enterobacteria phage K30, complete genome
NC_015720.1	Gordonia phage GTE2, complete genome
NC_015721.1	Bdellovibrio phage phi1402, complete genome
NC_015785.1	Microvirus CA82, complete genome
NC_015933.1	Escherichia phage vB_EcoP_G7C, complete genome
NC_015937.1	Thermus phage TMA, complete genome
NC_015938.1	Salmonella phage 7-11, complete genome
NC_016071.1	Salmonella phage PVP-SE1, complete genome
NC_016073.1	Salmonella phage SFP10, complete genome
NC_016158.1	Escherichia phage HK639, complete genome
NC_016160.1	Escherichia phage HK75, complete genome
NC_016161.1	Pediococcus phage clP1, complete genome
NC_016162.1	Vibrio phage VCY-phi, complete genome
NC_016163.1	Yersinia phage phiR1-37, complete genome
NC_016164.1	Synechococcus phage S-CBS1, complete genome
NC_016165.1	Rhodobacter phage RcapMu, complete genome
NC_016166.1	Gordonia phage GTE7, complete genome
NC_016434.1	Gordonia phage GTE5, complete genome
NC_016435.1	Gordonia phage GRU1, complete genome
NC_016562.1	Campylobacter phage CPX, complete genome
NC_016563.1	Bacillus phage W.Ph., complete genome
NC_016564.1	Planktothrix phage PaV-LD, complete genome
NC_016565.1	Staphylococcus phage S24-1, complete genome
NC_016566.1	Shigella phage EP23, complete genome
NC_016567.1	Vibrio phage SIO-2, complete genome
NC_016568.1	Helicobacter phage phiHP33, complete genome
NC_016569.1	Nocardia phage NBR1, complete genome
NC_016570.1	Escherichia phage vB_EcoM_CBA120, complete genome
NC_016571.1	Pseudomonas phage OBP, complete genome
NC_016650.1	Rhodococcus phage RGL3, complete genome
NC_016651.1	Rhodococcus phage RRH1, complete genome
NC_016652.1	Rhodococcus phage REQ2, complete genome
NC_016653.1	Rhodococcus phage RER2, complete genome
NC_016654.1	Rhodococcus phage REQ3, complete genome
NC_016655.1	Rhodococcus phage REQ1, complete genome
NC_016656.1	Cyanophage P-SSP2, complete genome
NC_016657.1	Cyanophage 9515-10a, complete genome
NC_016658.1	Cyanophage NATL1A-7, complete genome
NC_016659.1	Cyanophage NATL2A-133, complete genome
NC_016761.1	Salmonella phage SPN1S, complete genome
NC_016762.1	Pseudomonas phage phi297, complete genome
NC_016763.1	Salmonella phage SE2, complete genome
NC_016764.1	Pseudomonas phage Bf7, complete genome
NC_016765.1	Pseudomonas phage vB_PaeS_PMG1, complete genome
NC_016766.1	Synechococcus phage S-CBS4, complete genome
NC_016767.1	Erwinia phage PEp14, complete genome
NC_016770.1	Bacteroides phage B124-14, complete genome
NC_016899.1	Thermococcus prieurii virus 1, complete genome
NC_016989.1	Haloarcula hispanica icosahedral virus 2, complete genome
NC_017087.1	Halorubrum pleomorphic virus 2, complete genome
NC_017088.1	Halorubrum pleomorphic virus 3, complete genome
NC_017089.1	Halorubrum pleomorphic virus 6, complete genome
NC_017090.1	Halogeometricum pleomorphic virus 1, complete genome
NC_017674.1	Pseudomonas phage JG024, complete genome
NC_017688.1	Lactococcus Phage ASCC191, complete genome
NC_017732.1	Enterococcus phage EF62phi, complete genome
NC_017864.1	Pseudomonas phage vB_Pae-Kakheti25, complete genome
NC_017865.1	Pseudomonas phage vB_Pae-TbilisiM32, complete genome
NC_017968.1	Staphylococcus phage TEM123, complete genome
NC_017969.1	Escherichia phage bV_EcoS_AKFV33, complete genome
NC_017971.2	Pseudomonas phage tf complete genome
NC_017972.1	Pseudomonas phage Lu11, complete genome
NC_017973.1	Mycobacterium phage SWU1, complete genome
NC_017974.1	Cronobacter phage CR3, complete genome
NC_017975.1	Halocynthia phage JM-2012, complete genome
NC_017976.1	Bacillus phage PBC1, complete genome
NC_017978.1	Clostridium phage PhiS63, complete genome
NC_017980.1	Clostridium phage phiCP7R, complete genome
NC_017981.1	Xanthomonas phage vB_XveM_DIBBI, complete genome
NC_017983.1	Salisaeta icosahedral phage 1, complete genome
NC_017984.1	Acinetobacter bacteriophage AP22, complete genome
NC_017985.1	Salmonella phage SPN9CC, complete genome
NC_018083.1	Clostridium phage phiCPV4, complete genome
NC_018084.1	Clostridium phage phiZP2, complete genome
NC_018085.1	Bacillus phage BtCS33, complete genome
NC_018086.1	Enterococcus phage BC-611, complete genome
NC_018087.3	Acinetobacter phage ZZ1, complete genome
NC_018088.1	Colwellia phage 9A, complete genome
NC_018269.1	Marinomonas phage P12026, complete genome
NC_018270.1	Weissella phage phiYS61, complete genome
NC_018271.1	Persicivirga phage P12024S, complete genome
NC_018272.1	Persicivirga phage P12024L, complete genome
NC_018273.1	Leuconostoc phage Lmd1, complete genome
NC_018274.1	Pseudomonas phage MP42, complete genome
NC_018275.1	Salmonella phage vB_SemP_Emek, complete genome
NC_018276.1	Croceibacter phage P2559S, complete genome
NC_018277.1	Staphylococcus phage SpaA1, complete genome
NC_018278.1	Burkholderia phage KL1, complete genome
NC_018279.1	Salmonella phage vB_SosS_Oslo, complete genome
NC_018280.1	Celeribacter phage P12053L, complete genome
NC_018281.1	Staphylococcus phage vB_SepiS-phiIPLA5, complete genome
NC_018282.1	Pseudomonas phage MP1412, complete genome
NC_018283.1	Burkholderia phage AH2, complete genome
NC_018284.1	Staphylococcus phage vB_SepiS-phiIPLA7, complete genome
NC_018285.1	Streptococcus phage YMC-2011, complete genome
NC_018452.1	Burkholderia phage DC1, complete genome
NC_018454.1	Cronobacter phage phiES15, complete genome
NC_018831.1	Listeria phage P70, complete genome
NC_018832.1	Providencia phage Redjac, complete genome
NC_018834.1	Propionibacterium phage P9.1, complete genome
NC_018835.1	Enterobacteria phage NJ01, complete genome
NC_018836.1	Streptomyces phage phiHau3, complete genome
NC_018837.1	Pectobacterium phage My1, complete genome
NC_018838.1	Propionibacterium phage P100_A, complete genome
NC_018839.1	Propionibacterium phage P14.4, complete genome
NC_018840.1	Propionibacterium phage P100_1, complete genome
NC_018841.1	Propionibacterium phage P101A, complete genome
NC_018842.1	Propionibacterium phage P1.1, complete genome
NC_018843.1	Salmonella phage SSU5, complete genome
NC_018845.1	Propionibacterium phage P104A, complete genome
NC_018846.1	Escherichia phage P13374, complete genome
NC_018847.1	Propionibacterium phage ATCC29399B_T, complete genome
NC_018848.1	Streptomyces phage SV1, complete genome
NC_018849.1	Propionibacterium phage P105, complete genome
NC_018850.2	Pseudomonas phage UFV-P2, complete genome
NC_018851.1	Propionibacterium phage ATCC29399B_C, complete genome
NC_018852.1	Propionibacterium phage P100D, complete genome
NC_018853.1	Streptomyce phage TG1, complete genome
NC_018854.1	Escherichia phage ECBP1, complete genome
NC_018855.1	Enterobacteria phage HX01, complete genome
NC_018856.1	Bacillus phage Bastille, complete genome
NC_018857.1	Bacillus phage BPS13, complete genome
NC_018859.1	Escherichia phage ECBP2, complete genome
NC_018860.1	Bacillus phage BCP78, complete genome
NC_018861.1	Campylobacter phage CP30A, complete genome
NC_018863.1	Bacillus phage B4, complete genome
NC_019398.1	Cronobacter phage vB_CsaM_GAP161, complete genome
NC_019399.1	Enterobacteria phage vB_EcoM_ACG-C40, complete genome
NC_019400.1	Cronobacter phage vB_CsaM_GAP31, complete genome
NC_019401.1	Cronobacter phage vB_CsaM_GAP32, complete genome
NC_019402.1	Cronobacter phage vB_CsaP_GAP52, complete genome
NC_019403.1	Enterobacteria phage vB_EcoP_ACG-C91, complete genome
NC_019404.1	Enterobacteria phage vB_EcoS_ACG-M12, complete genome
NC_019405.1	Caulobacter phage phiCbK, complete genome
NC_019406.1	Caulobacter phage CcrColossus, complete genome
NC_019407.1	Caulobacter phage CcrMagneto, complete genome
NC_019408.1	Caulobacter phage CcrRogue, complete genome
NC_019410.1	Caulobacter phage CcrKarma, complete genome
NC_019411.1	Caulobacter phage CcrSwift, complete genome
NC_019413.1	Sulfolobales Mexican rudivirus 1, complete genome
NC_019414.1	Streptomyces phage R4, complete genome
NC_019416.1	Stenotrophomonas phage IME15, complete genome
NC_019417.1	Salmonella phage SPN19, complete genome
NC_019418.1	Streptococcus phage phiNJ2, complete genome
NC_019419.2	Enterobacteria phage JL1, complete genome
NC_019420.1	Edwardsiella phage KF-1 DNA, complete genome
NC_019421.1	Clostridium phage phiMMP02, complete genome
NC_019422.1	Clostridium phage phiMMP04, complete genome
NC_019423.1	Enterobacter phage IME11, complete genome
NC_019442.1	Escherichia phage TL-2011c, complete genome
NC_019443.1	Synechococcus phage metaG-MbCM1, complete genome
NC_019444.1	Synechococcus phage S-MbCM6, complete genome
NC_019445.1	Escherichia phage TL-2011b, complete genome
NC_019446.1	Brucella phage Tb, complete genome
NC_019447.1	Brucella phage Pr, complete genome
NC_019448.1	Staphylococcus phage GH15, complete genome
NC_019449.1	Lactobacillus phage c5, complete genome
NC_019450.1	Pseudomonas phage JG004, complete genome
NC_019451.1	Pseudomonas phage NH-4, complete genome
NC_019452.1	Escherichia phage PhaxI, complete genome
NC_019453.1	Caulobacter phage phiCb5, complete genome
NC_019454.1	Pantoea phage LIMElight, complete genome
NC_019455.1	Haemophilus phage SuMu, complete genome
NC_019456.1	Lactobacillus phage JCL1032, complete genome
NC_019457.1	Vibrio phage CP-T1, complete genome
NC_019485.1	Enterobacter phage EcP1, complete genome
NC_019486.1	Lactobacillus phage LF1, complete genome
NC_019487.1	Bacillus phage SP10, complete genome
NC_019488.1	Salmonella phage RE-2010, complete genome
NC_019489.1	Lactobacillus phage Sha1, complete genome
NC_019490.1	Riemerella phage RAP44, complete genome
NC_019496.1	Clostridium phage phiCP26F, complete genome
NC_019500.1	Enterobacteria phage Bp7, complete genome
NC_019501.1	Enterobacteria phage IME10, complete genome
NC_019502.1	Bacillus phage phIS3501, complete genome
NC_019503.1	Enterobacteria phage ime09, complete genome
NC_019504.1	Erwinia phage vB_EamM-Y2, complete genome
NC_019505.1	Escherichia phage wV7, complete genome
NC_019506.1	Clostridium phage phiCP13O, complete genome
NC_019507.1	Campylobacter phage CP21, complete genome
NC_019508.1	Clostridium phage phiCP34O, complete genome
NC_019509.1	Cronobacter phage ESP2949-1, complete genome
NC_019510.1	Erwinia phage vB_EamP-L1, complete genome
NC_019511.1	Staphylococcus phage SA11, complete genome
NC_019512.1	Helicobacter phage 1961P, complete genome
NC_019513.1	Staphylococcus phage SMSAP5, complete genome
NC_019514.1	Erwinia phage vB_EamP-S6, complete genome
NC_019515.1	Bacillus phage BCD7, complete genome
NC_019516.1	Cyanophage S-TIM5, complete genome
NC_019517.1	Enterobacteria phage vB_EcoM-FV3, complete genome
NC_019518.1	Vibrio phage vB_VchM-138, complete genome
NC_019519.1	Agrobacterium phage 7-7-1, complete genome
NC_019520.1	Escherichia phage phiKT, complete genome
NC_019521.1	Sphingomonas phage PAU, complete genome
NC_019522.1	Pectobacterium phage ZF40, complete genome
NC_019523.1	Clostridium phage phi24R, complete genome
NC_019524.1	Enterobacter phage Enc34, complete genome
NC_019525.1	Bdellovibrio phage phi1422, complete genome
NC_019526.1	Enterobacteria phage vB_KleM-RaK2, complete genome
NC_019527.1	Aeromonas phage vB_AsaM-56, complete genome
NC_019528.1	Aeromonas phage phiAS7, complete genome
NC_019529.1	Vibrio phage pVp-1, complete genome
NC_019530.1	Salmonella phage PhiSH19, complete genome
NC_019538.1	Aeromonas phage CC2, complete genome
NC_019539.1	Salmonella phage vB_SenS-Ent1 complete genome
NC_019540.1	Salinivibrio phage CW02, complete genome
NC_019541.1	Acinetobacter phage YMC/09/02/B1251_ABA_BP, complete genome
NC_019542.1	Pectobacterium phage PP1, complete genome
NC_019543.1	Aeromonas phage Aes508, complete genome
NC_019544.1	Deep-sea thermophilic phage D6E, complete genome
NC_019545.1	Salmonella phage SPN3UB, complete genome
NC_019548.1	Ralstonia phage RSS0, complete genome
NC_019549.1	Liberibacter phage SC1, complete genome
NC_019550.1	Liberibacter phage SC2, complete genome
NC_019704.1	Enterobacteria phage mEp237, complete genome
NC_019705.1	Enterobacteria phage mEpX2, complete genome
NC_019706.1	Enterobacteria phage mEp043 c-1, complete genome
NC_019707.1	Enterobacteria phage M, complete genome
NC_019708.1	Enterobacteria phage mEp235, complete genome
NC_019709.1	Enterobacteria phage mEpX1, complete genome
NC_019710.1	Enterobacteria phage HK140, complete genome
NC_019711.1	Enterobacteria phage HK629, complete genome
NC_019713.1	Vibrio phage vB_VpaS_MAR10, complete genome
NC_019714.1	Enterobacteria phage HK446, complete genome
NC_019715.1	Enterobacterial phage mEp234, complete genome
NC_019716.1	Enterobacteria phage mEp460, complete genome
NC_019717.1	Enterobacteria phage HK225, complete genome
NC_019718.1	Enterobacteria phage vB_EcoS_Rogue1, complete genome
NC_019719.1	Enterobacteria phage HK633, complete genome
NC_019720.1	Enterobacterial phage mEp213, complete genome
NC_019721.1	Enterobacterial phage mEp390, complete genome
NC_019722.1	Vibrio phage vB_VpaM_MAR, complete genome
NC_019723.1	Enterobacteria phage HK630, complete genome
NC_019724.1	Enterobacteria phage HK578, complete genome
NC_019725.1	Escherichia phage ADB-2, complete genome
NC_019726.1	Staphylococcus phage JD007, complete genome
NC_019767.1	Enterobacteria phage HK544, complete genome
NC_019768.1	Enterobacteria phage HK106, complete genome
NC_019769.1	Enterobacteria phage HK542, complete genome
NC_019782.1	Lactobacillus phage AQ113, complete genome
NC_019813.1	Pseudomonas phage vB_PaeP_p2-10_Or1, complete genome
NC_019909.1	Yersinia phage phiR1-RT complete genome
NC_019910.1	Salmonella phage SKML-39, complete genome
NC_019912.1	Bacillus phage vB_BtS_BMBtp2, complete genome
NC_019913.1	Pseudomonas phage PaP1, complete genome
NC_019914.1	Staphylococcus phage StB27, complete genome
NC_019915.1	Staphylococcus phage StB20, complete genome
NC_019916.1	Lactobacillus phage ATCC 8014-B1, complete genome
NC_019917.1	Burkholderia phage BcepMigl, complete genome
NC_019918.1	Pseudomonas phage vB_PaeM_C2-10_Ab1 complete genome
NC_019919.2	Yersinia phage phiR201 complete genome
NC_019920.1	Enterobacteria phage C-1 INW-2012, complete sequence
NC_019921.1	Staphylococcus phage phi5967PVL DNA, complete genome
NC_019922.1	Enterobacteria phage Hgal1, complete sequence
NC_019923.1	Pseudomonas phage AF, complete genome
NC_019924.1	Clostridium phage phi8074-B1, complete genome
NC_019925.1	Dickeya phage vB_DsoM_LIMEstone1 complete genome
NC_019926.1	Erwinia amylovora phage phiEa100 complete genome
NC_019927.1	Cronobacter phage ENT47670, complete genome
NC_019928.1	Helicobacter phage KHP30 DNA, complete genome
NC_019929.1	Erwinia phage phiEaH2, complete genome
NC_019930.1	Tetrasphaera phage TJE1, complete genome
NC_019931.1	Helicobacter phage KHP40 DNA, complete genome
NC_019932.1	Erwinia phage ENT90, complete genome
NC_019933.2	Xanthomonas phage CP1 DNA, complete genome
NC_019934.1	Cronobacter phage ENT39118, complete genome
NC_019935.1	Pseudomonas phage KPP12 DNA, complete genome
NC_020077.1	Sulfolobus virus STSV2, complete genome
NC_020078.1	Cronobacter sakazakii phage vB_CskP_GAP227, complete genome
NC_020079.1	Escherichia phage phAPEC8, complete genome
NC_020080.1	Klebsiella phage KP27, complete genome
NC_020081.2	Bacillus phage phiAGATE, complete genome
NC_020082.1	Edwardsiella phage MSW-3 DNA, complete genome
NC_020083.1	Serratia phage phiMAM1, complete genome
NC_020158.1	Halovirus HVTV-1, complete genome
NC_020159.1	Halovirus HSTV-2, complete genome
NC_020197.1	Streptococcus phage TP-J34 complete genome
NC_020198.1	Pseudomonas phage JBD30, complete genome
NC_020199.1	Staphylococcus phage phi7401PVL DNA, complete genome
NC_020201.1	Pectobacterium phage phiTE, complete genome
NC_020202.1	Pseudomonas phage JBD5, complete genome
NC_020203.1	Pseudomonas phage JBD24, complete genome
NC_020204.1	Klebsiella phage JD001, complete genome
NC_020205.1	Xanthomonas citri phage CP2 DNA, complete genome
NC_020414.1	Enterobacteria phage UAB_Phi78, complete genome
NC_020416.1	Salmonella phage S16, complete genome
NC_020477.1	Bacillus phage Eoghan, complete genome
NC_020478.1	Bacillus phage Andromeda, complete genome
NC_020479.1	Bacillus phage Curly, complete genome
NC_020480.1	Bacillus phage Finn, complete genome
NC_020481.1	Pelagibacter phage HTVC010P, complete genome
NC_020482.1	Pelagibacter phage HTVC011P, complete genome
NC_020483.1	Pelagibacter phage HTVC019P, complete genome
NC_020484.1	Pelagibacter phage HTVC008M, complete genome
NC_020486.1	Synechococcus phage S-RIM8 A.HR1, complete genome
NC_020488.1	Vibrio phage VvAW1, complete genome
NC_020489.1	Rhodobacter phage RcapNL, complete genome
NC_020490.2	Staphylococcus phage StB12, complete genome
NC_020835.1	Prochlorococcus phage P-SSP10 genomic sequence
NC_020837.1	Synechococcus phage S-CAM1 genomic sequence
NC_020838.1	Synechococcus phage S-RIP2 genomic sequence
NC_020839.1	Rhodobacter phage RC1 genomic sequence
NC_020841.1	Psychrobacter phage pOW20-A genomic sequence
NC_020842.1	Cellulophaga phage phiST genomic sequence
NC_020843.1	Vibrio phage 11895-B1 genomic sequence
NC_020844.1	Salicola phage CGphi29 genomic sequence
NC_020845.1	Cyanophage MED4-213, complete genome
NC_020846.1	Vibrio phage pYD21-A genomic sequence
NC_020847.1	Cyanophage MED4-184 genomic sequence
NC_020848.1	Vibrio phage VBP47 genomic sequence
NC_020849.1	Pseudoalteromonas phage pYD6-A genomic sequence
NC_020850.1	Vibrio phage VBM1 genomic sequence
NC_020851.1	Synechococcus phage S-SKS1 genomic sequence
NC_020853.1	Loktanella phage pCB2051-A genomic sequence
NC_020854.1	Cyanophage KBS-S-2A genomic sequence
NC_020855.1	Cyanophage P-RSM6 genomic sequence
NC_020856.2	Sulfitobacter phage pCB2047-C, complete genome
NC_020857.1	Cyanophage MED4-117 genomic sequence
NC_020858.2	Sulfitobacter phage pCB2047-A, complete genome
NC_020859.1	Synechococcus phage S-RIM2 R1_1999, complete genome
NC_020860.1	Cellulophaga phage phiSM genomic sequence
NC_020862.2	Sulfitobacter phage phiCB2047-B genomic sequence
NC_020863.1	Vibrio phage PWH3a-P1 genomic sequence
NC_020865.1	Cyanophage KBS-P-1A genomic sequence
NC_020866.1	Rhodovulum phage RS1 genomic sequence
NC_020867.1	Synechococcus phage S-RIP1 genomic sequence
NC_020868.1	Vibrio phage VBP32 genomic sequence
NC_020870.1	Leuconostoc phage phiLN04, complete genome
NC_020871.1	Listeria phage vB_LmoM_AG20, complete genome
NC_020872.1	Cyanophage SS120-1 genomic sequence
NC_020873.1	Bacillus cereus bacteriophage vB_BceM_Bc431v3, complete genome
NC_020874.1	Prochlorococcus phage P-SSP3 genomic sequence
NC_020875.1	Cyanophage S-SSM4 genomic sequence
NC_020876.1	Mycobacterium phage First, complete genome
NC_020877.1	Staphylococcus phage vB_SauM_Romulus, complete genome
NC_020878.1	Prochlorococcus phage P-GSP1 genomic sequence
NC_020879.1	Aeromonas phage Aes012, complete genome
NC_020880.1	Leuconostoc phage P793, complete genome
NC_020882.1	Sulfolobales Mexican fusellovirus 1, complete genome
NC_020883.1	Bacillus phage PM1 DNA, complete genome
NC_020998.1	Halovirus PH1, complete genome
NC_021061.1	Mycobacterium phage Butters, complete genome
NC_021062.1	Pseudomonas phage Phi-S1, complete genome
NC_021063.1	Mycobacterium phage vB_MapS_FF47, complete genome
NC_021067.1	Vibrio phage helene 12B3 genomic sequence
NC_021068.1	Vibrio phage douglas 12A4 genomic sequence
NC_021070.1	Vibrio phage martha 12B12 genomic sequence
NC_021071.1	Cyanophage P-RSM1 genomic sequence
NC_021072.1	Cyanophage Syn30 genomic sequence
NC_021073.1	Vibrio phage henriette 12B8, complete genome
NC_021190.1	Enterobacteria phage phi80, complete genome
NC_021297.1	Mycobacterium phage PattyP, complete genome
NC_021298.1	Streptomyces phage Lika, complete genome
NC_021299.1	Mycobacterium phage PegLeg, complete genome
NC_021300.1	Pseudoalteromonas phage RIO-1, complete genome
NC_021301.1	Mycobacterium phage SiSi, complete genome
NC_021302.1	Mycobacterium phage Fishburne, complete genome
NC_021304.1	Streptomyces phage Sujidade, complete genome
NC_021305.1	Mycobacterium phage Murphy, complete genome
NC_021306.2	Mycobacterium phage Dumbo, complete genome
NC_021307.1	Mycobacterium phage Severus, complete genome
NC_021308.1	Mycobacterium phage HINdeR, complete genome
NC_021309.1	Mycobacterium phage Phrux, complete genome
NC_021310.1	Mycobacterium phage Newman, complete genome
NC_021311.1	Mycobacterium phage Phaux, complete genome
NC_021316.1	Acinetobacter phage Abp1, complete genome
NC_021317.1	Salmonella phage L13, complete genome
NC_021318.1	Mycobacterium phage Chy5, complete genome
NC_021319.1	Halovirus HCTV-2, complete genome
NC_021320.1	Halovirus HRTV-5, complete genome
NC_021321.1	Halovirus HRTV-8, complete genome
NC_021322.1	Halovirus HHTV-1, complete genome
NC_021323.1	Staphylococcus phage StauST398-2, complete genome
NC_021324.1	Mycobacterium phage CASbig, complete genome
NC_021325.1	Clostridium phage vB_CpeS-CP51, complete genome
NC_021326.1	Staphylococcus phage StauST398-1, complete genome
NC_021327.1	Halovirus HCTV-5, complete genome
NC_021328.1	Halovirus HGTV-1, complete genome
NC_021329.1	Halovirus HRTV-4, complete genome
NC_021330.1	Halovirus HCTV-1, complete genome
NC_021331.1	Shigella phage pSf-1, complete genome
NC_021332.1	Staphylococcus phage StauST398-3, complete genome
NC_021334.1	Mycobacterium phage WIVsmall, complete genome
NC_021335.1	Halovirus HRTV-7, complete genome
NC_021336.1	Bacillus phage MG-B1, complete genome
NC_021337.1	Acinetobacter phage AB3, complete genome
NC_021338.1	Mycobacterium phage Chy4, complete genome
NC_021339.1	Streptomyces phage Zemlya, complete genome
NC_021340.1	Halovirus HHTV-2, complete genome
NC_021342.2	Edwardsiella phage PEi21, complete genome
NC_021343.1	Burkholderia phage ST79, complete genome
NC_021344.2	Escherichia phage Lw1, complete genome
NC_021346.1	Mycobacterium phage Gizmo, complete genome
NC_021347.1	Rhodococcus phage E3, complete genome
NC_021348.1	Mycobacterium phage ArcherS7, complete genome
NC_021349.1	Mycobacterium phage Astraea, complete genome
NC_021471.1	Halovirus HSTV-1, complete genome
NC_021529.2	Vibrio phage nt-1, complete genome
NC_021530.1	Synechococcus phage S-CAM8 strain S-CAM8 06008BI06, complete genome
NC_021531.1	Cronobacter phage CR5, complete genome
NC_021532.1	Alteromonas phage vB_AmaP_AD45-P1, complete genome
NC_021533.1	Mycobacterium phage BTCU-1, complete genome
NC_021534.1	Vibrio phage pYD38-A genomic sequence
NC_021535.1	Mycobacterium phage Jobu08, complete genome
NC_021536.1	Synechococcus phage S-IOM18 genomic sequence
NC_021538.1	Mycobacterium phage Job42, complete genome
NC_021539.2	Listeria phage LP-030-2, complete genome
NC_021540.1	Vibrio phage JA-1, complete genome
NC_021556.1	Mycobacterium phage Leo, complete genome
NC_021557.1	Rhizobium phage RR1-B genomic sequence
NC_021558.1	Paenibacillus phage PG1 genomic sequence
NC_021559.1	Prochlorococcus phage P-SSM3 genomic sequence
NC_021560.1	Rhizobium phage RR1-A genomic sequence
NC_021561.1	Vibrio phage pYD38-B genomic sequence
NC_021562.1	Vibrio phage VFJ, complete genome
NC_021563.1	Serratia phage Eta, complete genome
NC_021569.1	Stenotrophomonas phage phiSMA7 proviral complete genome
NC_021772.1	Salmonella phage FSL SP-058, complete genome
NC_021773.2	Staphylococcus phage JS01, complete genome
NC_021774.1	Salmonella phage FSL SP-004, complete genome
NC_021775.1	Salmonella phage FSL SP-031, complete genome
NC_021776.1	Vibrio phage vpms1, complete genome
NC_021777.1	Salmonella phage Jersey, complete genome
NC_021779.1	Salmonella phage FSL SP-030, complete genome
NC_021780.1	Salmonella phage FSL SP-088, complete genome
NC_021781.2	Listeria phage LP-125, complete genome
NC_021782.1	Salmonella phage FSL SP-076, complete genome
NC_021783.1	Salmonella phage iEPS5, complete genome
NC_021784.1	Phage phi OH2 DNA, complete genome
NC_021785.1	Listeria phage LP-110, complete genome
NC_021787.2	Listeria phage LP-037, complete genome
NC_021788.1	Cellulophaga phage phi4:1, complete genome
NC_021789.1	Cellulophaga phage phi19:3, complete genome
NC_021790.1	Cellulophaga phage phi18:1, complete genome
NC_021791.1	Cellulophaga phage phi12:1, complete genome
NC_021792.1	Cellulophaga phage phi46:3, complete genome
NC_021793.1	Cellulophaga phage phi48:2, complete genome
NC_021794.1	Cellulophaga phage phi18:3, complete genome
NC_021795.1	Cellulophaga phage phi17:1, complete genome
NC_021796.1	Cellulophaga phage phi38:1, complete genome
NC_021797.1	Cellulophaga phage phi12:2, complete genome
NC_021798.1	Cellulophaga phage phi17:2, complete genome
NC_021799.1	Cellulophaga phage phi19:1, complete genome
NC_021800.1	Cellulophaga phage phi46:1, complete genome
NC_021801.1	Staphylococcus phage SA12, complete genome
NC_021802.1	Cellulophaga phage phi10:1, complete genome
NC_021803.1	Cellulophaga phage phi13:2, complete genome
NC_021804.1	Cellulophaga phage phi39:1, complete genome
NC_021805.1	Cellulophaga phage phi12a:1, complete genome
NC_021806.1	Cellulophaga phage phi14:2, complete genome
NC_021852.1	Lactococcus phage P680, complete genome
NC_021853.1	Lactococcus phage 340, complete genome
NC_021854.1	Lactococcus phage jm3, complete genome
NC_021855.1	Lactococcus phage phi7, complete genome
NC_021856.1	Bacillus phage phiNIT1 DNA, complete genome
NC_021857.1	Shigella phage SfII, complete genome
NC_021860.1	Lactococcus phage jm2, complete genome
NC_021861.1	Lactococcus phage BM13, complete genome
NC_021862.1	Ralstonia phage RSS30 DNA, complete genome
NC_021863.1	Staphylococcus phage SA13, complete genome
NC_021864.1	Puniceispirillum phage HMO-2011, complete genome
NC_021865.1	Paenibacillus phage phiIBB_Pl23, complete genome
NC_021867.1	Flavobacterium phage 6H, complete genome
NC_021868.1	Streptococcus phage SP-QS1 complete genome
NC_022052.1	Mycobacterium phage Whirlwind, complete genome
NC_022053.1	Mycobacterium phage Papyrus, complete genome
NC_022054.1	Mycobacterium phage Muddy, complete genome
NC_022055.1	Mycobacterium phage Bobi, complete genome
NC_022056.1	Mycobacterium phage Hamulus, complete genome
NC_022057.1	Mycobacterium phage Catdawg, complete genome
NC_022058.1	Mycobacterium phage Adzzy, complete genome
NC_022059.1	Mycobacterium phage DrDrey, complete genome
NC_022060.1	Mycobacteriophage Velveteen, complete genome
NC_022061.1	Mycobacterium phage KayaCho, complete genome
NC_022062.1	Mycobacterium phage Trouble, complete genome
NC_022063.1	Mycobacterium phage Phelemich, complete genome
NC_022065.1	Mycobacterium phage Contagion, complete genome
NC_022066.1	Mycobacterium phage Redno2, complete genome
NC_022067.1	Mycobacterium phage Wanda, complete genome
NC_022068.1	Mycobacteriophage Daenerys, complete genome
NC_022069.1	Mycobacterium phage Jabbawokkie, complete genome
NC_022070.1	Mycobacteriophage Wheeler, complete genome
NC_022071.1	Mycobacterium phage Crossroads, complete genome
NC_022085.1	Mycobacterium phage Goku, complete genome
NC_022086.1	Mycobacterium phage LittleCherry, complete genome
NC_022087.1	Mycobacterium phage AnnaL29, complete genome
NC_022088.2	Bacillus phage Troll, complete genome
NC_022090.1	Staphylococcus phage vB_SauM_Remus, complete genome
NC_022091.1	Pseudomonas phage MPK7, complete genome
NC_022094.1	Bacillus phage Wip1, complete genome
NC_022096.1	Pseudomonas phage PaBG, complete genome
NC_022323.1	Escherichia phage 2 JES-2013, complete genome
NC_022324.1	Mycobacterium phage SarFire, complete genome
NC_022325.1	Mycobacterium phage Dylan, complete genome
NC_022328.1	Mycobacterium phage Adawi, complete genome
NC_022329.1	Mycobacterium phage PhrostyMug, complete genome
NC_022330.1	Mycobacterium phage Quink, complete genome
NC_022331.2	Mycobacterium phage Bane1, complete genome
NC_022334.1	Propionibacterium phage PHL112N00, complete genome
NC_022335.1	Propionibacterium phage PHL067M10, complete genome
NC_022336.1	Propionibacterium phage PHL010M04, complete genome
NC_022337.1	Propionibacterium phage PHL071N05, complete genome
NC_022338.1	Propionibacterium phage PHL060L00, complete genome
NC_022340.1	Propionibacterium phage PHL114L00, complete genome
NC_022341.1	Propionibacterium phage PHL113M01, complete genome
NC_022342.1	Propionibacterium phage PHL111M01, complete genome
NC_022343.1	Klebsiella phage 0507-KN2-1 DNA, complete genome
NC_022744.1	Erwinia phage FE44, complete genome
NC_022746.1	Pseudomonas phage MPK6, complete genome
NC_022747.1	Vibrio phage VPUSM 8, complete genome
NC_022749.1	Shigella phage SfIV, complete genome
NC_022750.1	Enterobacteria phage fiAA91-ss, complete genome
NC_022751.1	Cyanophage PP, complete genome
NC_022752.1	Salmonella phage SETP13, complete genome
NC_022753.1	Mycobacterium phage Fredward, complete genome
NC_022754.1	Salmonella phage SETP7, complete genome
NC_022756.1	Lactobacillus phage J-1, complete genome
NC_022757.1	Lactobacillus phage PL-1, complete genome
NC_022758.1	Staphylococcus phage YMC/09/04/R1988, complete genome
NC_022761.1	Bacillus phage CampHawk, complete genome
NC_022762.1	Lactobacillus phage phiLdb, complete genome
NC_022763.1	Bacillus phage Spock, complete genome
NC_022764.1	Bacillus phage Page, complete genome
NC_022765.1	Bacillus phage Riggi, complete genome
NC_022766.1	Bacillus phage Glittering, complete genome
NC_022767.1	Bacillus phage Staley, complete genome
NC_022768.1	Salmonella phage Maynard, complete genome
NC_022769.1	Bacillus phage BigBertha, complete genome
NC_022770.1	Bacillus phage Pony, complete genome
NC_022771.1	Bacillus phage Grass, complete genome
NC_022772.1	Salmonella phage Marshall, complete genome
NC_022773.1	Bacillus phage Blastoid, complete genome
NC_022774.1	Bacillus phage Slash, complete genome
NC_022775.1	Lactobacillus phage phiJB, complete genome
NC_022776.1	Streptococcus phage TP-778L complete genome
NC_022790.1	Marine gokushovirus isolate GOM, complete genome
NC_022791.1	Streptococcus phage phiBHN167 complete genome
NC_022914.1	Staphylococcus phage phiRS7, complete genome
NC_022915.1	Ralstonia phage RSK1 DNA, complete genome
NC_022916.1	Burkholderia phage JG068, complete genome
NC_022917.1	Ralstonia phage RSB3 DNA, complete genome
NC_022918.1	Staphylococcus phage S25-4 DNA, complete genome
NC_022920.1	Staphylococcus phage S25-3 DNA, complete genome
NC_022965.1	Mycobacterium phage CloudWang3, complete genome
NC_022966.1	Pseudomonas phage PAK_P5, complete genome
NC_022967.1	Pseudomonas phage PAK_P2, complete genome
NC_022968.1	Enterobacteria phage 4MG, complete genome
NC_022969.1	Mycobacterium phage PhatBacter, complete genome
NC_022970.1	Pseudomonas phage PAK_P3, complete genome
NC_022971.1	Pseudomonas phage phiIBB-PAA2, complete genome
NC_022972.2	Arthrobacter phage vB_ArS-ArV2, complete genome
NC_022973.1	Mycobacterium phage Conspiracy, complete genome
NC_022974.1	Pseudomonas phage CHA_P1, complete genome
NC_022975.1	Mycobacterium phage HanShotFirst, complete genome
NC_022976.1	Mycobacterium phage Nala, complete genome
NC_022977.1	Mycobacterium phage Artemis2UCLA, complete genome
NC_022979.1	Mycobacterium phage Graduation, complete genome
NC_022980.1	Brevibacillus phage Davies, complete genome
NC_022981.1	Mycobacterium phage HufflyPuff, complete genome
NC_022982.1	Xylella phage Paz, complete genome
NC_022983.1	Mycobacterium phage Bernardo, complete genome
NC_022984.1	Mycobacterium phage Jovo, complete genome
NC_022985.1	Mycobacterium phage Zaka, complete genome
NC_022986.1	Pseudomonas phage PAK_P4, complete genome
NC_022987.1	Xylella phage Prado, complete genome
NC_022988.1	Mycobacterium phage Bruin, complete genome
NC_022989.1	Lactobacillus phage LL-Ku, complete genome
NC_023005.1	Pseudomonas phage PPpW-4 DNA, complete sequence
NC_023006.1	Pseudomonas phage PPpW-3 DNA, complete sequence
NC_023007.1	Bacillus phage vB_BanS-Tsamsa, complete genome
NC_023009.1	Staphylococcus phage Sb-1, complete genome
NC_023498.1	Mycobacterium phage Validus, complete genome
NC_023499.1	Staphylococcus phage StauST398-4, complete genome
NC_023500.1	Staphylococcus phage StauST398-5, complete genome
NC_023501.1	Bacillus phage BPS10C, complete genome
NC_023502.1	Rhizobium phage vB_RleS_L338C, complete genome
NC_023503.1	Streptococcus phage 20617 complete prophage genome
NC_023548.1	Citrobacter phage CR8 complete genome
NC_023549.1	Clavibacter phage CN1A, complete genome
NC_023550.1	Staphylococcus phage GRCS, complete genome
NC_023551.1	Enterococcus phage IME-EF4, complete genome
NC_023552.1	Mycobacterium phage Donovan, complete genome
NC_023553.1	Mycobacterium phage Echild, complete genome
NC_023554.1	Mycobacterium phage JAMaL, complete genome
NC_023555.1	Edwardsiella phage eiAU-183, complete genome
NC_023556.1	Achromobacter phage JWAlpha, complete genome
NC_023557.1	Erwinia phage Ea35-70, complete genome
NC_023558.1	Cronobacter phage Dev2 complete genome
NC_023559.1	Oenococcus phage phi9805, complete genome
NC_023560.1	Oenococcus phage phiS13, complete genome
NC_023561.1	Enterobacter phage PG7, complete genome
NC_023562.1	Mycobacterium phage BellusTerra, complete genome
NC_023563.1	Mycobacterium phage Suffolk, complete genome
NC_023564.1	Mycobacterium phage EagleEye, complete genome
NC_023565.1	Mycobacterium phage Nyxis, complete genome
NC_023566.1	Rhizobium phage vB_RglS_P106B, complete genome
NC_023567.2	Klebsiella phage F19, complete genome
NC_023568.1	Vibrio phage VH7D, complete genome
NC_023569.1	Vibrio phage SHOU24, complete genome
NC_023570.1	Acinetobacter phage Petty, complete genome
NC_023571.1	Oenococcus phage phiS11, complete genome
NC_023572.1	Mycobacterium phage MichelleMyBell, complete genome
NC_023573.1	Staphylococcus phage phiSA012 DNA, complete genome
NC_023574.1	Lactococcus phage phiL47, complete genome
NC_023575.1	Pseudomonas phage vB_PaeP_Tr60_Ab31
NC_023576.1	Citrobacter phage CR44b complete genome
NC_023577.1	Mycobacterium phage Obama12, complete genome
NC_023578.1	Mycobacterium phage Oaker, complete genome
NC_023579.1	Erwinia phage Ea9-2, complete genome
NC_023580.1	Mycobacterium phage Saal, complete genome
NC_023581.1	Acinetobacter phage Presley, complete genome
NC_023582.1	Staphylococcus phage vB_SepS_SEP9, complete genome
NC_023583.1	Pseudomonas phage TL complete genome
NC_023584.1	Synechococcus phage S-MbCM100, complete genome
NC_023585.1	Sulfolobus monocaudavirus SMV1 complete genome
NC_023586.1	Ralstonia phage 1 NP-2014, complete sequence
NC_023587.1	Synechococcus phage S-MbCM7, complete genome
NC_023588.1	Stenotrophomonas phage Smp131, complete genome
NC_023589.1	Shigella phage pSb-1, complete genome
NC_023590.1	Acinetobacter phage IME_AB3, complete genome
NC_023591.1	Mycobacterium phage Adler, complete genome
NC_023592.1	Haloarcula hispanica pleomorphic virus 2, complete genome
NC_023593.1	Escherichia phage KBNP1711, complete genome
NC_023594.2	Shewanella phage Spp001, complete genome
NC_023595.2	Enterococcus phage IME_EF3, complete genome
NC_023597.1	Mycobacterium phage 20ES, complete genome
NC_023599.1	Bacillus phage phiCM3, complete genome
NC_023600.1	Mycobacterium phage Jolie1, complete genome
NC_023601.1	Pseudomonas phage phiPsa374, complete genome
NC_023602.1	Mycobacterium phage 32HC, complete genome
NC_023603.1	Mycobacterium phage 39HC, complete genome
NC_023604.1	Mycobacterium phage Jolie2, complete genome
NC_023605.1	Vibrio phage PVA1, complete genome
NC_023606.1	Mycobacterium phage CRB1, complete genome
NC_023607.1	Mycobacterium phage 40AC, complete genome
NC_023608.1	Salmonella phage vB_SenS-Ent2 complete genome
NC_023609.1	Mycobacterium phage RhynO, complete genome
NC_023610.1	Erwinia phage PhiEaH1, complete genome
NC_023612.1	Geobacillus phage GBK2, complete genome
NC_023614.1	Croceibacter phage P2559Y, complete genome
NC_023686.1	Mycobacterium phage Gadjet, complete genome
NC_023687.1	Mycobacterium phage Bruns, complete genome
NC_023688.1	Aeromonas phage PX29, complete genome
NC_023689.1	Mycobacterium phage Lilac, complete genome
NC_023690.1	Mycobacterium phage Courthouse, complete genome
NC_023691.1	Mycobacterium phage Patience, complete genome
NC_023692.1	Mycobacterium phage BigNuz, complete genome
NC_023693.1	Enterobacteria phage phi92, complete genome
NC_023694.1	Rhodococcus phage ReqiPoco6, complete genome
NC_023695.1	Mycobacterium phage Violet, complete genome
NC_023696.1	Mycobacterium phage Dandelion, complete genome
NC_023697.1	Mycobacterium phage Babsiella, complete genome
NC_023698.1	Mycobacterium phage Avani, complete genome
NC_023699.1	Mycobacterium phage SG4, complete genome
NC_023700.1	Pseudomonas phage PA1/KOR/2010, complete genome
NC_023701.1	Mycobacterium phage Acadian, complete genome
NC_023702.1	Mycobacterium phage Kugel, complete genome
NC_023703.1	Mycobacterium phage Dori, complete genome
NC_023704.1	Mycobacterium phage Doom, complete genome
NC_023705.1	Mycobacterium phage Liefie, complete genome
NC_023706.1	Rhodococcus phage ReqiDocB7, complete genome
NC_023707.1	Mycobacterium phage Turbido, complete genome
NC_023708.1	Mycobacterium phage Dreamboat, complete genome
NC_023709.1	Mycobacterium phage Wile, complete genome
NC_023710.1	Mycobacterium phage RidgeCB, complete genome
NC_023711.1	Mycobacterium phage Oline, complete genome
NC_023712.1	Mycobacterium phage Firecracker, complete genome
NC_023713.1	Mycobacterium phage Blue7, complete genome
NC_023714.1	Mycobacterium phage LinStu, complete genome
NC_023715.1	Yersinia phage Yep-phi, complete genome
NC_023716.1	Mycobacterium virus Alma, complete genome
NC_023717.1	Cronobacter phage CR9, complete genome
NC_023718.1	Pseudomonas phage phi_Pto-bp6g, complete genome
NC_023719.1	Bacillus phage G, complete genome
NC_023720.1	Mycobacterium phage Perseus, complete genome
NC_023721.1	Mycobacterium phage Drago, complete genome
NC_023722.1	Rhodococcus phage ReqiPine5, complete genome
NC_023723.1	Mycobacterium phage Aeneas, complete genome
NC_023724.1	Mycobacterium phage Larva, complete genome
NC_023725.1	Mycobacterium phage Nappy, complete genome
NC_023726.1	Mycobacterium phage Euphoria, complete genome
NC_023727.1	Mycobacterium phage Vista, complete genome
NC_023728.1	Mycobacterium virus DeadP, complete genome
NC_023729.1	Mycobacterium phage Charlie, complete genome
NC_023730.1	Mycobacterium phage Redi, complete genome
NC_023731.1	Mycobacterium phage Trixie, complete genome
NC_023732.1	Mycobacterium phage Rumpelstiltskin, complete genome
NC_023733.1	Mycobacterium phage MoMoMixon, complete genome
NC_023734.1	Psychrobacter phage Psymv2, complete genome
NC_023735.1	Rhodococcus phage ReqiPepy6, complete genome
NC_023736.1	Ralstonia phage RSB2 DNA, complete genome
NC_023737.1	Mycobacterium phage Pleione, complete genome
NC_023738.1	Mycobacterium phage Thibault, complete genome
NC_023739.1	Mycobacterium virus BillKnuckles, complete genome
NC_023740.1	Mycobacterium phage JacAttac, complete genome
NC_023741.1	Mycobacterium phage Stinger, complete genome
NC_023742.1	Mycobacterium phage Akoma, complete genome
NC_023743.1	Escherichia phage phiEB49, complete genome
NC_023744.1	Mycobacterium phage DS6A, complete genome
NC_023746.1	Mycobacterium virus GUmbie, complete genome
NC_023747.1	Mycobacterium phage BarrelRoll, complete genome
NC_023748.1	Mycobacterium phage SkiPole, complete genome
NC_023856.1	Salmonella phage vB_SalM_SJ2, complete genome
NC_023859.1	Microbacterium phage vB_MoxS-ISF9, complete genome
NC_023862.1	Mycobacterium phage Alsfro, complete genome
NC_023863.2	Vibrio phage CHOED, complete genome
NC_023865.1	Pectobacterium phage PM1, complete genome
NC_024121.1	Serratia phage PS2, complete genome
NC_024122.1	Salmonella phage vB_SalM_SJ3, complete genome
NC_024123.1	Pseudomonas phage KPP25 DNA, complete sequence
NC_024124.2	Escherichia phage vB_EcoM_JS09, complete genome
NC_024125.2	Escherichia phage e11/2, complete genome
NC_024134.1	Escherichia phage vB_EcoM_FFH2, complete genome
NC_024135.1	Mycobacterium phage Bernal13, complete genome
NC_024136.1	Mycobacterium phage Seabiscuit, complete genome
NC_024137.1	Bacillus phage Bcp1, complete genome
NC_024138.1	Mycobacterium phage MosMoris, complete genome
NC_024139.1	Escherichia phage vB_EcoS_FFH1, complete genome
NC_024140.1	Pseudomonas phage vB_PaeP_C2-10_Ab09, complete genome
NC_024141.1	Mycobacterium phage Kampy, complete genome
NC_024142.2	Enterobacteria phage Bp4, complete genome
NC_024143.1	Mycobacterium phage Lamina13, complete genome
NC_024144.1	Clostridium phage CDMH1 complete genome
NC_024145.1	Mycobacterium phage Hosp, complete genome
NC_024146.1	Enterobacteria phage 9g, complete genome
NC_024147.1	Mycobacterium phage ZoeJ, complete genome
NC_024148.1	Mycobacterium phage Phantastic, complete genome
NC_024149.1	Lactoccocus phage WP-2, complete genome
NC_024203.1	Lactococcus phage P092, complete genome
NC_024204.1	Salmonella phage vB_SenS-Ent3 complete genome
NC_024205.1	Bacillus phage Hoody T, complete genome
NC_024206.1	Lactobacillus phage phi jlb1, complete genome
NC_024207.1	Bacillus phage Evoli, complete genome
NC_024208.1	Lactococcus phage P118, complete genome
NC_024209.1	Mycobacterium phage Hawkeye, complete genome
NC_024210.1	Escherichia phage e4/1c, complete genome
NC_024211.1	Bacillus phage Megatron, complete genome
NC_024212.1	Enterococcus phage VD13, complete genome
NC_024213.1	Bacillus phage Hakuna, complete genome
NC_024214.1	Lactococcus phage P162, complete genome
NC_024215.1	Lactococcus phage P078, complete genome
NC_024216.1	Bacillus phage CAM003, complete genome
NC_024217.1	Nitrincola phage 1M3-16, complete genome
NC_024330.1	Pseudomonas phage JD024, complete genome
NC_024354.1	Cronobacter phage CR8, complete genome
NC_024355.1	Staphylococcus phage 6ec, complete genome
NC_024356.1	Enterococcus phage IME-EFm1, complete genome
NC_024357.1	Streptococcus phage K13, complete sequence
NC_024358.1	Anabaena phage A-4L, complete genome
NC_024359.1	Listeria phage LP-048, complete genome
NC_024360.1	Listeria phage LMSP-25, complete genome
NC_024361.1	Streptococcus phage DCC1738, complete sequence
NC_024362.1	Pseudomonas phage phiPSA2, complete genome
NC_024363.1	Mycobacterium phage Manad, complete genome
NC_024364.1	Listeria phage List-36, complete genome
NC_024365.1	Pseudomonas phage phiPSA1, complete genome
NC_024366.1	Mycobacterium phage OkiRoe, complete genome
NC_024367.1	Dinoroseobacter phage DFL12phi1, complete genome
NC_024368.1	Mycobacterium phage Pinto, complete genome
NC_024369.2	Vibrio phage X29, complete genome
NC_024370.1	Streptococcus phage IC1, complete sequence
NC_024371.1	Mycobacterium phage Damien, complete genome
NC_024375.1	Listeria phage LP-026, complete genome
NC_024378.1	Leuconostoc phage phiLNTR3, complete genome
NC_024379.1	Escherichia phage PE3-1, complete genome
NC_024380.1	Leuconostoc phage phiLN6B, complete genome
NC_024381.1	Pseudomonas phage vB_PaeS_SCH_Ab26, complete genome
NC_024383.1	Listeria phage LP-083-2, complete genome
NC_024384.1	Listeria phage LP-030-3, complete genome
NC_024385.1	Leuconostoc phage phiLN12, complete genome
NC_024386.1	Leuconostoc phage phiLN25, complete genome
NC_024387.1	Listeria phage LP-101, complete genome
NC_024388.1	Leuconostoc phage phiLN34, complete genome
NC_024389.1	Leuconostoc phage phiLNTR2, complete genome
NC_024390.1	Leuconostoc phage phiLN03, complete genome
NC_024391.1	Staphylococcus phage DW2, complete genome
NC_024392.1	Listeria phage LP-114, complete genome
NC_024711.1	Uncultured crAssphage, complete genome
NC_024782.1	Pseudomonas phage MP48, complete genome
NC_024783.1	Enterobacteria phage EK99P-1, complete genome
NC_024784.1	Escherichia phage bV_EcoS_AHS24, complete genome
NC_024785.1	Acinetobacter phage YMC-13-01-C62, complete genome
NC_024786.1	Escherichia phage vB_EcoP_PhAPEC5, complete genome
NC_024787.1	Listeria phage LMTA-148, complete genome
NC_024788.1	Bacillus phage Riley, complete genome
NC_024789.1	Escherichia phage bV_EcoS_AKS96, complete genome
NC_024790.1	Escherichia phage vB_EcoP_PhAPEC7, complete genome
NC_024791.1	Vibrio phage ICP2_2013_A_Haiti, complete genome
NC_024792.1	Bacillus phage Bobb, complete genome
NC_024793.1	Escherichia phage bV_EcoS_AHP42, complete genome
NC_024794.1	Escherichia phage vB_EcoM_PhAPEC2, complete genome
NC_025115.1	Ralstonia phage RSY1 DNA, complete genome
NC_025213.1	Halovirus VNH-1 genomic sequence
NC_025375.1	Stygiolobus rod-shaped virus, complete genome
NC_025414.1	Citrobacter phage Miller, complete genome
NC_025415.1	Lactobacillus phage Ld25A, complete genome
NC_025416.1	Staphylococcus phage MCE-2014, complete genome
NC_025417.1	Staphylococcus phage Team1, complete genome
NC_025418.1	Klebsiella phage NTUH-K2044-K1-1 DNA, complete genome
NC_025419.1	Enterobacteria phage RB3, complete genome
NC_025420.1	Lactobacillus phage Ld17, complete genome
NC_025421.1	Lactobacillus phage Ld3, complete genome
NC_025422.1	Caulobacter phage Cr30, complete genome
NC_025423.1	Bacillus phage CP-51, complete genome
NC_025424.1	Bacillus phage Waukesha92, complete genome
NC_025425.1	Enterobacteria phage GEC-3S complete genome
NC_025426.1	Staphylococcus phage P108, complete genome
NC_025427.1	Rhizobium phage vB_RleM_PPF1, complete genome
NC_025428.1	Ruegeria phage DSS3-P1, complete genome
NC_025429.1	Rhizobium phage vB_RleM_P10VF, complete genome
NC_025430.1	Escherichia phage vB_EcoM-ep3, complete genome
NC_025431.1	Mesorhizobium phagevB_MloP_Lo5R7ANS, complete genome
NC_025433.1	Mycobacteriophage Taj, complete genome
NC_025434.1	Shigella phage POCJ13, complete genome
NC_025436.1	Shewanella sp. phage 1/4, complete genome
NC_025437.1	Shigella phage Shf125875, complete genome
NC_025438.1	Mycobacterium phage Soto, complete genome
NC_025439.1	Idiomarinaceae phage 1N2-2, complete genome
NC_025441.1	Escherichia phage ECML-117, complete genome
NC_025442.1	Salmonella phage Chi, complete genome
NC_025443.1	Salmonella phage 9NA, complete genome
NC_025444.1	Mycobacterium phage RedRock, complete genome
NC_025445.1	Enterobacteria phage J8-65, complete genome
NC_025446.1	Escherichia phage ECML-4, complete genome
NC_025447.1	Escherichia phage 121Q, complete genome
NC_025448.1	Enterobacteria phage RB27, complete genome
NC_025449.1	Escherichia phage ECML-134, complete genome
NC_025450.1	Lelliottia phage phD2B, complete genome
NC_025451.1	Yersinia phage vB_YenP_AP5, complete genome
NC_025452.1	Dickeya phage RC-2014, complete genome
NC_025453.1	Enterococcus phage EFC-1, complete genome
NC_025454.1	Ralstonia phage RS603 DNA, complete genome
NC_025455.1	Synechococcus phage S-CBP2, complete genome
NC_025456.1	Synechococcus phage S-CBP1, complete genome
NC_025457.1	Acinetobacter phage vB_AbaP_Acibel007, complete genome
NC_025458.1	Shewanella sp. phage 1/41, complete genome
NC_025459.1	Aeromonas phage pAh6-C, complete genome
NC_025460.1	Staphylococcus phage phiSa119, complete genome
NC_025461.1	Synechococcus phage S-CBP3, complete genome
NC_025462.1	Acinetobacter phage vB_AbaM_Acibel004, complete genome
NC_025463.1	Shewanella sp. phage 1/44, complete genome
NC_025464.1	Synechococcus phage S-CBP4, complete genome
NC_025465.1	Enterococcus phage EfaCPT1, complete genome
NC_025466.1	Shewanella sp. phage 3/49, complete genome
NC_025467.1	Enterococcus phage vB_Efae230P-4, complete genome
NC_025470.1	Shewanella sp. phage 1/40, complete genome
NC_025471.1	Idiomarinaceae phage Phi1M2-2, complete genome
NC_025822.1	Vibrio phage phi-A318, complete genome
NC_025824.1	Enterobacteria phage fd strain 478, complete genome
NC_025829.1	Shigella phage pSs-1, complete genome
NC_025830.1	Escherichia phage Av-05, complete genome
NC_026010.1	Shigella phage pSf-2, complete genome
NC_026013.1	Microviridae IME-16, complete sequence
NC_026014.1	Enterobacteria phage P88, complete genome
NC_026016.1	Staphylococcus phage phiBU01, complete genome
NC_026017.1	Salmonella phage LSPA1, complete genome
NC_026582.1	Uncultured phage WW-nAnB, complete genome
NC_026583.1	Mycobacterium phage Alvin, complete genome
NC_026584.1	Mycobacterium phage Minerva, complete genome
NC_026585.1	Mycobacteriophage Estave1, complete genome
NC_026586.1	Pseudomonas phage vB_PaeM_PAO1_Ab27, complete genome
NC_026587.1	Pseudomonas phage vB_PaeM_PAO1_Ab03, complete genome
NC_026588.1	Mycobacterium phage Squirty, complete genome
NC_026589.1	Mycobacterium phage Sbash, complete genome
NC_026590.1	Mycobacterium phage Gaia, complete genome
NC_026591.1	Mycobacterium phage Trike, complete genome
NC_026593.1	Mycobacterium phage BuzzLyseyear, complete genome
NC_026594.1	Pseudomonas phage vB_PaeS_PAO1_Ab18, complete genome
NC_026595.1	Mycobacterium phage Hades, complete genome
NC_026596.1	Mycobacterium phage Inventum, complete genome
NC_026597.1	Mycobacterium phage Sparky, complete genome
NC_026598.1	Mycobacterium phage Milly, complete genome
NC_026599.1	Pseudomonas phage vB_PaeP_C2-10_Ab22, complete genome
NC_026600.1	Pseudomonas phage vB_PaeM_C1-14_Ab28, complete genome
NC_026601.1	Pseudomonas phage vB_PaeS_PAO1_Ab30, complete genome
NC_026602.1	Pseudomonas phage vB_PaeP_PAO1_Ab05, complete genome
NC_026603.1	Mycobacterium phage Keshu, complete genome
NC_026604.1	Mycobacterium phage Cerasum, complete genome
NC_026605.1	Mycobacterium phage Malithi, complete genome
NC_026606.1	Arthrobacter phage vB_ArtM-ArV1, complete genome
NC_026607.2	Salmonella phage STP4-a, complete genome
NC_026608.1	Paracoccus phage vB_PmaS_IMEP1, complete genome
NC_026609.1	Lactobacillus phage Ldl1, complete genome
NC_026610.2	Vibrio phage VpKK5, complete genome
NC_026611.1	Edwardsiella phage GF-2 DNA, complete sequence
NC_026612.1	Uncultured phage WW-nAnB strain 2, complete genome
NC_026613.1	Uncultured phage WW-nAnB strain 3, complete genome
NC_026665.1	Eel River basin pequenovirus isolate c22476, complete genome
NC_026923.1	Synechococcus phage ACG-2014d isolate Syn7803C102, complete genome
NC_026924.1	Synechococcus phage ACG-2014g isolate Syn7803US105, complete genome
NC_026926.1	Synechococcus phage ACG-2014j isolate Syn7803US103, complete genome
NC_026927.1	Synechococcus phage ACG-2014f isolate Syn7803C90, complete genome
NC_026928.1	Synechococcus phage ACG-2014e isolate Syn7803C2, complete genome
NC_027118.1	Vibrio phage phiVC8, complete genome
NC_027119.1	Salmonella phage Det7, complete genome
NC_027120.1	Lactococcus phage 1358, complete sequence
NC_027125.1	Flavobacterium phage FCL-2, complete genome
NC_027130.1	Synechococcus phage ACG-2014b isolate Syn7803C100, complete genome
NC_027132.1	Synechococcus phage ACG-2014i isolate Syn7803US120, complete genome
NC_027204.1	Sinorhizobium phage phiM12, complete genome
NC_027292.1	Pseudomonas phage Pf-10, complete genome
NC_027293.1	Citrobacter phage Moogle, complete genome
NC_027294.1	Propionibacterium phage PHL150M00, complete genome
NC_027295.1	Propionibacterium phage PHL199M00, complete genome
NC_027296.1	Rhizobium phage RHEph06, complete genome
NC_027297.1	Salmonella phage Stitch, complete genome
NC_027298.1	Pseudomonas phage LPB1, complate genome
NC_027299.1	Sulfitobacter phage NYA-2014a, complete genome
NC_027329.1	Salmonella phage vB_SPuM_SP116, complete genome
NC_027330.1	Escherichia phage ECBP5, complete genome
NC_027331.1	Citrobacter phage Moon, complete genome
NC_027332.1	Acinetobacter phage YMC13/03/R2096, complete genome
NC_027333.1	Propionibacterium phage PHL070N00, complete genome
NC_027334.1	Aurantimonas phage AmM-1 DNA, complete sequence
NC_027335.1	Enterococcus phage ECP3, complete genome
NC_027336.1	Propionibacterium phage PHL009M11, complete genome
NC_027337.1	Escherichia phage vB_EcoM-VpaE1, complete genome
NC_027339.1	Enterobacteria phage SfI, complete genome
NC_027340.1	Erwinia phage phiEa2809, complete genome
NC_027341.1	Lactococcus phage WRP3, complete genome
NC_027342.1	Proteus phage PM16, complete genome
NC_027344.1	Salmonella phage STML-198, complete genome
NC_027345.1	Pseudomonas phage Pa2, complete genome
NC_027346.1	Propionibacterium phage PHL171M01, complete genome
NC_027348.2	Delftia phage RG-2014, complete genome
NC_027349.1	Escherichia phage HY01, complete genome
NC_027350.1	Citrobacter phage Stevie, complete genome
NC_027351.1	Salmonella phage SSE-121, complete genome
NC_027352.1	Bacillus phage JBP901, complete genome
NC_027353.1	Yersinia phage phiD1 complete genome
NC_027354.1	Propionibacterium phage PHL301M00, complete genome
NC_027355.1	Bacillus phage BCP8-2, complete genome
NC_027356.1	Enterobacteria phage DT57C, complete genome
NC_027357.1	Propionibacterium phage PHL025M00, complete genome
NC_027358.1	Leuconostoc phage Ln-9, complete genome
NC_027359.1	Propionibacterium phage PHL082M00, complete genome
NC_027360.1	Enterobacteriaphage UAB_Phi87, complete genome
NC_027361.1	Propionibacterium phage PHL085N00, complete genome
NC_027362.1	Propionibacterium phage PHL116M00, complete genome
NC_027363.1	Proteus phage PM 75, complete genome
NC_027364.1	Escherichia phage PBECO 4, complete genome
NC_027365.1	Mycobacterium virus Fionnbarth, complete genome
NC_027366.1	Bacillus phage Mater, complete genome
NC_027367.1	Propionibacterium phage PHL132N00, complete genome
NC_027368.1	Vibrio phage PV94 complete genome
NC_027369.1	Escherichia phage EC6, complete genome
NC_027370.1	Propionibacterium phage PHL179M00, complete genome
NC_027371.1	Propionibacterium phage Pacnes 2012-15, complete genome
NC_027372.1	Bacillus phage Pascal, complete genome
NC_027373.1	Propionibacterium phage PHL030N00, complete genome
NC_027374.1	Bacillus phage Moonbeam, complete genome
NC_027375.1	Pseudomonas phage vB_PaeP_PPA-ABTNL, complete genome
NC_027377.1	Leuconostoc phage Ln-8, complete genome
NC_027378.1	Escherichia phage Seurat, complete genome
NC_027379.1	Proteus phage PM 85, complete genome
NC_027381.1	Escherichia phage Pollock, complete genome
NC_027382.1	Enterobacteria phage SfMu, complete genome
NC_027383.1	Escherichia phage YD-2008.s, complete genome
NC_027384.1	Pseudomonas phage H70, complete genome
NC_027385.1	Propionibacterium phage PHL092M00, complete genome
NC_027386.1	Propionibacterium phage PHL152M00, complete genome
NC_027387.1	Escherichia phage CICC 80001, complete genome
NC_027388.1	Pseudomonas phage YH6, complete genome
NC_027389.1	Propionibacterium phage PHL141N00, complete genome
NC_027390.1	Proteus phage PM 93, complete genome
NC_027391.1	Propionibacterium phage PHL041M10, complete genome
NC_027393.1	Vibrio phage J2, complete genome
NC_027394.1	Bacillus phage Pookie, complete genome
NC_027395.1	Phage vB_EcoP_SU10, complete genome
NC_027396.1	Streptococcus phage SpSL1, complete genome
NC_027397.1	Vibrio phage QH, complete genome
NC_027398.1	Enterobacteria phage Sf101, complete genome
NC_027399.1	Klebsiella phage K64-1 DNA, complete genome
NC_027400.1	Propionibacterium phage PHL055N00, complete genome
NC_027401.1	Propionibacterium phage PHL095N00, complete genome
NC_027402.1	Salmonella phage SPN3US, complete genome
NC_027404.1	Yersinia phage PST, complete genome
NC_027620.1	Propionibacterium phage MrAK, complete genome
NC_027621.1	Propionibacterium phage Wizzo, complete genome
NC_027622.1	Propionibacterium phage Stormborn, complete genome
NC_027623.1	Propionibacterium phage Pirate, complete genome
NC_027624.1	Propionibacterium phage SKKY, complete genome
NC_027625.1	Propionibacterium phage Kubed, complete genome
NC_027626.1	Propionibacterium phage Procrass1, complete genome
NC_027627.1	Propionibacterium phage Solid, complete genome
NC_027628.1	Propionibacterium phage Lauchelly, complete genome
NC_027629.1	Propionibacterium phage Attacne, complete genome
NC_027630.1	Propionibacterium phage Ouroboros, complete genome
NC_027633.1	Gokushovirinae Bog1183_53, complete genome
NC_027634.1	Microviridae Bog1249_12, complete genome
NC_027635.1	Microviridae Bog5275_51, complete genome
NC_027636.1	Gokushovirinae Bog5712_52, complete genome
NC_027637.1	Gokushovirinae Bog8989_22, complete genome
NC_027638.1	Microviridae Bog9017_22, complete genome
NC_027639.1	Microviridae Fen2266_11, complete genome
NC_027640.1	Microviridae Fen418_41, complete genome
NC_027641.1	Microviridae Fen4707_41, complete genome
NC_027642.1	Gokushovirinae Fen672_31, complete genome
NC_027643.1	Microviridae Fen685_11, complete genome
NC_027644.1	Microviridae Fen7786_21, complete genome
NC_027645.1	Gokushovirinae Fen7875_21, complete genome
NC_027646.1	Microviridae Fen7895_21, complete genome
NC_027647.1	Microviridae Fen7918_21, complete genome
NC_027648.1	Microviridae Fen7940_21, complete genome
NC_027979.1	Enterobacteria phage RB68, complete genome
NC_027981.1	Vibrio phage VP58.5, complete genome
NC_027982.1	Lactobacillus phage phiPYB5, complete genome
NC_027983.1	Enterobacteria phage AR1 DNA, complete genome
NC_027984.1	Stx2 converting phage vB_EcoP_24B, complete genome
NC_027985.1	Mycobacterium phage UncleHowie, complete genome
NC_027986.1	Pseudomonas phage JBD18, complete genome
NC_027987.1	Leuconostoc phage 1-A4, complete genome
NC_027988.2	Citrobacter phage CVT22, complete genome
NC_027990.1	Lactobacillus phage LBR48, complete genome
NC_027991.1	Staphylococcus phage SA1, complete genome
NC_027992.1	Pseudomonas phage JBD25, complete genome
NC_027993.1	Escherichia phage K1G, complete genome
NC_027994.1	Escherichia phage K1H, complete genome
NC_027995.1	Escherichia phage vB_EcoM_ECO1230-10, complete genome
NC_027996.1	Campylobacter phage CPt10, complete genome
NC_027997.1	Campylobacter phage CP220, complete genome
NC_028247.1	Citrobacter phage Michonne, complete genome
NC_028248.1	Escherichia phage slur16, complete genome
NC_028256.1	Aeropyrum pernix ovoid virus 1 complete genome
NC_028268.1	Aeropyrum pernix spindle-shaped virus 1 complete genome
NC_028448.1	Escherichia phage slur14, complete genome
NC_028449.1	Escherichia phage PA2, complete genome
NC_028651.1	Hydrogenobaculum phage 1 strain HP1, complete genome
NC_028652.1	Pseudomonas phage C11, complete genome
NC_028654.1	Mycobacterium phage Sparkdehlily, complete genome
NC_028655.1	Yersinia phage vB_YenP_AP10, complete genome
NC_028656.1	Enterobacteria phage VT2phi_272, complete sequence
NC_028657.1	Pseudomonas phage YMC11/02/R656, complete genome
NC_028658.1	Mycobacterium phage Swish, complete genome
NC_028659.1	Klebsiella phage vB_KpnM_KB57, complete genome
NC_028660.1	Escherichia phage phi191, complete genome
NC_028661.1	Pseudomonas phage PPPL-1, complete genome
NC_028662.1	Mycobacterium phage Phlei, complete genome
NC_028663.1	Cyanophage P-TIM40, complete genome
NC_028664.1	Klebsiella phage vB_Kp2, complete genome
NC_028666.1	Streptococcus phage Str-PAP-1, complete genome
NC_028667.1	Pseudomonas phage vB_PaeS_PM105
NC_028668.1	Gordonia phage GMA3, complete genome
NC_028669.1	Staphylococcus phage phiJB, complete genome
NC_028670.1	Klebsiella phage vB_KpnP_KpV41, complete genome
NC_028672.1	Cronobacter phage PBES 02, complete genome
NC_028673.1	Gordonia phage GMA7, complete genome
NC_028674.1	Mycobacterium phage ShiVal, complete genome
NC_028675.1	Acinetobacter phage phiAB1, complete genome
NC_028676.1	Sinorhizobium phage phiM9, complete genome
NC_028677.1	Rhodococcus phage CosmicSans, complete genome
NC_028678.1	Mycobacterium phage Cabrinians, complete genome
NC_028679.1	Acinetobacter phage vB_AbaP_PD-AB9, complete genome
NC_028680.1	Mycobacterium phage Pepe, complete genome
NC_028681.1	Mycobacterium phage Pops, complete genome
NC_028682.1	Mycobacterium phage Badfish, complete genome
NC_028683.1	Edwardsiella phage PEi20 DNA, complete sequence
NC_028684.1	Acinetobacter phage vB_AbaP_PD-6A3, complete genome
NC_028685.1	Shigella phage Ss-VASD, complete genome
NC_028686.1	Klebsiella phage JD18, complete genome
NC_028687.1	Mycobacterium phage Iracema64, complete genome
NC_028688.1	Klebsiella phage vB_Kp1, complete genome
NC_028689.1	Mycobacterium phage Colbert, complete genome
NC_028690.1	Mycobacterium phage Eremos, complete genome
NC_028691.1	Mycobacterium phage Apizium, complete genome
NC_028692.1	Arthrobacter phage Decurro, complete genome
NC_028693.1	Enterococcus phage vB_EfaP_IME195, complete genome
NC_028694.1	Propionibacterium phage PA1-14, complete genome
NC_028695.2	Enterobacter phage phiEap-2, complete genome
NC_028696.2	Salmonella phage SEN22, complete genome
NC_028697.1	Streptococcus phage A25, complete genome
NC_028698.1	Salmonella phage f18SE, complete genome
NC_028699.1	Salmonella phage SEN34, complete genome
NC_028700.1	Streptococcus phage T12, complete genome
NC_028701.2	Salmonella phage SEN5, complete genome
NC_028702.1	Delftia phage IME-DE1, complete genome
NC_028742.1	Mycobacterium phage Baee, complete genome
NC_028743.1	Mannheimia phage vB_MhS_587AP2, complete genome
NC_028744.1	Mycobacterium phage LadyBird, complete genome
NC_028745.1	Pseudomonas phage DL60, complete genome
NC_028746.1	Paenibacillus phage Harrison, complete genome
NC_028747.1	Mycobacterium phage Brusacoram, complete genome
NC_028748.2	Bacillus phage vB_BtS_BMBtp3, complete genome
NC_028749.1	Brevibacillus phage Sundance, complete genome
NC_028750.1	Klebsiella phage Matisse, complete genome
NC_028751.1	Mycobacterium phage Quico, complete genome
NC_028754.1	Salmonella phage Shivani, complete genome
NC_028755.1	Citrobacter phage Margaery, complete genome
NC_028757.1	Mycobacterium phage Tiffany, complete genome
NC_028758.1	Paenibacillus phage HB10c2, complete genome
NC_028759.1	Mycobacterium phage Mufasa, complete genome
NC_028760.1	Klebsiella phage KLPN1, complete genome
NC_028762.1	Proteus phage vB_PmiM_Pm5461, complete genome
NC_028763.1	Polaribacter phage P12002S, complete genome
NC_028764.1	Clostridium phage phiCD505, complete genome
NC_028765.1	Staphylococcus phage phiIPLA-RODI, complete genome
NC_028766.1	Mannheimia phage vB_MhM_3927AP2, complete genome
NC_028767.1	Paenibacillus phage Vegas, complete genome
NC_028768.1	Achromobacter phage JWX, complete genome
NC_028770.1	Pseudomonas phage PaMx11, complete genome
NC_028772.1	Enterobacter phage phiEap-1, complete genome
NC_028773.1	Cronobacter phage S13, complete genome
NC_028774.1	Klebsiella phage Sushi, complete genome
NC_028775.1	Staphylococcus phage 23MRA, complete genome
NC_028776.1	Enterobacteria phage CAjan, complete genome
NC_028777.1	Bacillus phage Stills, complete genome
NC_028778.1	Mycobacterium phage Snenia, complete genome
NC_028779.1	Mycobacterium phage Carcharodon, complete genome
NC_028780.1	Escherichia phage slur07, complete genome
NC_028782.1	Bacillus phage Pavlov, complete genome
NC_028783.1	Lactobacillus phage iLp84, complete genome
NC_028784.1	Mycobacterium phage Tasp14, complete genome
NC_028785.1	Mycobacterium phage NelitzaMV, complete genome
NC_028786.1	Klebsiella phage 1513, complete genome
NC_028787.1	Acidianus bottle-shaped virus 3 strain ABV3, complete genome
NC_028788.1	Bacteriophage Diva, complete genome
NC_028789.1	Bacillus phage VMY22, complete genome
NC_028791.1	Mycobacterium phage MOOREtheMARYer, complete genome
NC_028792.1	Mycobacterium phage Kimberlium, complete genome
NC_028794.1	Mycobacterium phage Piro94, complete genome
NC_028795.1	Enterobacter phage E-3, complete genome
NC_028796.1	Mycobacterium phage Phayonce, complete genome
NC_028798.1	Mycobacterium phage MarQuardt, complete genome
NC_028799.1	Vibrio phage phi 1, complete genome
NC_028800.1	Klebsiella phage K5, complete genome
NC_028801.1	Mycobacterium phage Vortex, complete sequence
NC_028802.1	Mycobacterium phage UnionJack, complete genome
NC_028803.1	Mycobacterium phage OSmaximus, complete genome
NC_028804.1	Mycobacterium phage Barriga, complete genome
NC_028805.1	Brevibacillus phage Jenst, complete genome
NC_028807.1	Streptomyces phage SF1, complete genome
NC_028810.1	Mycobacterium phage Rufus, complete genome
NC_028812.1	Proteus phage pPM_01, complete genome
NC_028813.1	Mycobacterium phage Seagreen, complete genome
NC_028815.1	Mycobacterium phage Nhonho, complete genome
NC_028816.1	Klebsiella phage vB_KpnP_SU503, complete genome
NC_028817.1	Pseudomonas phage K8, complete genome
NC_028818.1	Streptomyces phage TP1604, complete genome
NC_028819.1	Pseudoalteromonas Phage H103, complete genome
NC_028820.1	Yersinia phage vB_YenM_TG1, complete genome
NC_028821.1	Staphylococcus phage StB20-like, complete genome
NC_028822.1	Escherichia phage P483, complete genome
NC_028823.1	Mycobacterium phage Bipolar, complete genome
NC_028825.1	Escherichia phage vB_EcoM_AYO145A, complete genome
NC_028826.1	Enterococcus phage IME-EFm5, complete genome
NC_028827.1	Streptomyces phage Lannister, complete genome
NC_028828.1	Mycobacterium phage TheloniousMonk, complete genome
NC_028829.1	Vibrio phage ValKK3, complete genome
NC_028830.1	Lactobacillus phage iA2, complete genome
NC_028831.1	Escherichia phage slur01, complete genome
NC_028832.1	Mycobacteriophage Omnicron, complete genome
NC_028834.1	Achromobacter phage 83-24, complete genome
NC_028835.1	Lactobacillus phage CL2, complete genome
NC_028836.1	Pseudomonas phage DL62, complete genome
NC_028837.1	Paenibacillus phage Xenia, complete genome
NC_028838.1	Clostridium phage phiCD506, complete genome
NC_028840.1	Escherichia phage slur09 genome assembly slu09, chromosome : 1
NC_028841.1	Bacteriophage Lily, complete genome
NC_028842.1	Mycobacterium phage CaptainTrips, complete genome
NC_028843.1	Mycobacterium phage Lolly9, complete genome
NC_028844.1	Mycobacterium phage Phatniss, complete genome
NC_028846.1	Mycobacterium phage ShedlockHolmes, complete genome
NC_028847.1	Enterobacteria phage QL01, complete genome
NC_028848.1	Acinetobacter phage Fri1, complete genome
NC_028849.1	Mycobacterium phage Luchador, complete genome
NC_028850.1	Yersinia phage vB_YenP_ISAO8, complete genome
NC_028851.1	Paenibacillus phage Fern, complete genome
NC_028852.1	Mycobacterium phage Equemioh13, complete genome
NC_028853.1	Mannheimia phage vB_MhS_535AP2, complete genome
NC_028854.1	Bacteriophage Sitara, complete genome
NC_028855.1	Acinetobacter phage YMC11/12/R2315, complete genome
NC_028856.1	Bacillus phage Stahl, complete genome
NC_028857.1	Citrobacter phage Merlin, complete genome
NC_028859.1	Staphylococcus phage B166, complete genome
NC_028860.1	Mycobacterium phage Smeadley, complete genome
NC_028861.1	Mycobacterium phage FlagStaff, complete genome
NC_028862.1	Staphylococcus phage vB_SauS_phi2, complete genome
NC_028863.1	Escherichia phage P694, complete genome
NC_028864.1	Staphylococcus aureus phage phiNM4, complete genome
NC_028865.1	Tsukamurella phage TIN2, complete genome
NC_028869.1	Mycobacterium phage HyRo, complete genome
NC_028870.1	Klebsiella phage vB_KpnP_SU552A, complete genome
NC_028871.1	Listeria phage vB_LmoS_188, complete genome
NC_028872.1	Escherichia phage HY02, complete genome
NC_028874.1	Mycobacterium phage Pari, complete genome
NC_028876.2	Mycobacterium phage Ariel, complete genome
NC_028877.1	Mycobacterium phage Larenn, complete genome
NC_028878.1	Mycobacterium phage Archie, complete genome
NC_028879.1	Pseudomonas phage PaMx42, complete genome
NC_028880.1	Citrobacter phage phiCFP-1, complete genome
NC_028881.1	Enterobacteria phage vB_EcoM_VR5, complete genome
NC_028882.1	Pseudomonas phage vB_PaeM_PS24, complete genome
NC_028883.1	Clostridium phage phiMMP01, complete genome
NC_028885.1	Pseudomonas phage DL64, complete genome
NC_028886.1	Bacillus phage phi4B1, complete genome
NC_028887.1	Bacillus phage AvesoBmore, complete genome
NC_028888.1	Lactobacillus phage CL1, complete genome
NC_028889.1	Mycobacterium phage Florinda, complete genome
NC_028890.1	Bacillus phage TsarBomba, complete genome
NC_028892.1	Streptomyces phage Caliburn, complete genome
NC_028894.1	Enterobacteria phage vB_EcoM_VR20, complete genome
NC_028895.1	Vibrio phage phi 3, complete genome
NC_028896.1	Escherichia phage pro147, complete genome
NC_028897.1	Mycobacterium phage Chadwick, complete genome
NC_028898.1	Mannheimia phage vB_MhM_587AP1, complete genome
NC_028899.1	Ralstonia phage RSF1 DNA, complete genome
NC_028900.1	Lactococcus phage SL4, complete genome
NC_028901.1	Escherichia phage slur05, complete genome
NC_028902.1	Enterobacteria phage FI 4184 b, complete genome
NC_028903.1	Escherichia phage 172-1, complete genome
NC_028904.1	Streptomyces phage Amela, complete genome
NC_028905.1	Clostridium phage phiCD111, complete genome
NC_028906.1	Mycobacterium phage Toto, complete genome
NC_028907.1	Mycobacterium phage Kikipoo, complete genome
NC_028908.2	Achromobacter phage phiAxp-3, complete genome
NC_028910.1	Mycobacterium phage XFactor, complete genome
NC_028911.1	Lactobacillus phage iLp1308, complete genome
NC_028912.1	Mycobacterium phage Swirley, complete genome
NC_028913.1	Staphylococcus aureus phage phiNM2, complete genome
NC_028914.1	Mycobacterium phage Sheen, complete genome
NC_028915.1	Staphylococcus phage B236, complete genome
NC_028916.1	Proteus phage vB_PmiP_Pm5460, complete genome
NC_028917.1	Staphylococcus phage 3MRA, complete genome
NC_028919.1	Pseudomonas phage DL54, complete genome
NC_028920.1	Mycobacterium phage Abrogate, complete genome
NC_028922.1	Mycobacterium phage Cambiare, complete genome
NC_028923.1	Mycobacterium phage Llama, complete genome
NC_028924.1	Polaribacter phage P12002L, complete genome
NC_028925.1	Enterobacteria phage vB_EcoM_VR25, complete genome
NC_028926.1	Bacillus phage Palmer, complete genome
NC_028927.1	Escherichia phage slur02, complete genome
NC_028928.1	Mycobacterium phage Nerujay, complete genome
NC_028929.1	Listeria phage vB_LmoS_293, complete genome
NC_028930.1	Paenibacillus phage Tripp, complete genome
NC_028932.1	Mycobacterium phage Serenity, complete genome
NC_028933.1	Pseudomonas phage PhiCHU, complete genome
NC_028934.1	Mycobacterium phage Vincenzo, complete genome
NC_028936.1	Mycobacterium phage Enkosi, complete genome
NC_028937.1	Mycobacterium phage Ovechkin, complete genome
NC_028938.1	Acidianus bottle-shaped virus 2 strain ABV2, complete genome
NC_028939.1	Pseudomonas phage vB_Pae_PS44, complete genome
NC_028940.1	Pectobacterium bacteriophage PM2, complete genome
NC_028941.1	Mycobacterium phage Turj99, complete genome
NC_028942.1	Mycobacterium phage Phipps, complete sequence
NC_028943.1	Escherichia phage pro483, complete genome
NC_028944.1	Bacillus phage Eyuki, complete genome
NC_028945.1	Sinorhizobium phage phiN3, complete genome
NC_028946.1	Mycobacterium phage Dante, complete genome
NC_028947.1	Mycobacterium phage Kratio, complete genome
NC_028950.1	Ralstonia phage RSL2 DNA, complete sequence
NC_028951.1	Clostridium phage phiCD481-1, complete genome
NC_028952.1	Streptomyces phage SF3, complete genome
NC_028953.1	Mycobacterium phage MiaZeal, complete genome
NC_028954.1	Rhodobacter phage RcRhea, complete genome
NC_028955.1	Prochlorococcus phage P-TIM68, complete genome
NC_028956.1	Mannheimia phage vB_MhS_1152AP2, complete genome
NC_028957.1	Enterobacteria phage vB_EcoM_VR26, complete genome
NC_028958.1	Clostridium phage phiCD146, complete genome
NC_028959.1	Clostridium phage phiMMP03, complete genome
NC_028960.2	Mycobacterium phage Theia, complete genome
NC_028961.1	Mycobacterium phage PopTart, complete genome
NC_028962.1	Staphylococcus phage phiIPLA-C1C, complete genome
NC_028965.1	Mycobacterium phage Pioneer, complete genome
NC_028966.1	Tsukamurella phage TIN3, complete genome
NC_028967.1	Propionibacterium phage PAC1, complete genome
NC_028968.1	Mycobacterium phage BrownCNA, complete genome
NC_028969.1	Brevibacillus phage Osiris, complete genome
NC_028971.1	Pseudomonas phage DL68, complete genome
NC_028972.1	Gordonia phage Gmala1, complete genome
NC_028974.1	Streptomyces phage YDN12, complete genome
NC_028976.1	Streptomyces phage Izzy, complete genome
NC_028977.1	Klebsiella phage vB_KpnP_KpV289, complete genome
NC_028978.1	Mycobacterium phage Murucutumbu, complete genome
NC_028979.1	Mycobacterium phage Cheetobro, complete genome
NC_028980.1	Pseudomonas phage PAE1, complete genome
NC_028982.1	Bacillus phage JL, complete genome
NC_028983.1	Bacillus phage Shanette, complete genome
NC_028984.1	Streptococcus phage M102AD, complete genome
NC_028986.1	Mycobacterium phage Alice, complete sequence
NC_028988.1	Ralstonia phage RSJ2 DNA, complete genome
NC_028990.1	Enterococcus phage vB_EfaS_IME196, complete genome
NC_028991.1	Clostridium phage phiCT453A, complete genome
NC_028992.1	Sulfolobales Virus YNP2 strain SYV2, complete genome
NC_028993.1	Gokushovirinae GAIR4, complete sequence
NC_028994.1	Gokushovirinae GNX3R, complete sequence
NC_028995.1	Acinetobacter phage phiAC-1, complete genome
NC_028997.1	Enterobacteria phage JenP2, complete genome
NC_028998.1	Phormidium phage MIS-PhV1B, complete genome
NC_028999.1	Pseudomonas phage PhiPA3, complete genome
NC_029000.1	Stenotrophomonas phage IME13, complete genome
NC_029002.1	Microcystis phage MaMV-DC, complete genome
NC_029003.2	Salmonella phage SEN1, complete genome
NC_029004.1	Clostridium phage phiCT453B, complete genome
NC_029005.1	Streptomyces phage phiSAJS1, complete genome
NC_029006.1	Clostridium phage phiCT19406C, complete genome
NC_029007.1	Ralstonia phage RSJ5 DNA, complete genome
NC_029008.1	Bacillus phage phi4J1, complete genome
NC_029009.1	Enterococcus phage EFDG1, complete genome
NC_029010.1	Staphylococcus phage SA97, complete genome
NC_029011.1	Sulfolobus monocaudavirus SMV4, complete genome
NC_029012.1	Parabacteroides phage YZ-2015a, complete genome
NC_029013.1	Citrobacter phage IME-CF2, complete genome
NC_029014.1	Parabacteroides phage YZ-2015b, complete genome
NC_029015.2	Salmonella phage SEN4, complete genome
NC_029016.1	Enterococcus phage vB_EfaS_IME198, complete genome
NC_029017.1	Pseudomonas phage KPP21 DNA, complete genome
NC_029018.2	Mycobacterium phage Anubis, complete genome
NC_029019.1	Stenotrophomonas phage vB_SmaS-DLP_2, complete genome
NC_029020.1	Sulfolobus monocaudavirus SMV2, complete genome
NC_029021.1	Enterobacteria phage JenK1, complete genome
NC_029022.1	Clostridium phage phiCT9441A, complete genome
NC_029023.1	Escherichia phage JH2, complete genome
NC_029024.1	Bacillus phage 250, complete genome
NC_029025.1	Staphylococcus phage IME-SA4, complete genome
NC_029026.1	Enterococcus phage EFLK1, complete genome
NC_029027.1	Sulfolobales virus YNP1 strain SYV1, complete genome
NC_029028.1	Enterobacteria phage JenP1, complete genome
NC_029029.1	Brevibacillus phage Abouo, complete genome
NC_029030.1	Streptococcus phage APCM01, complete genome
NC_029031.1	Synechococcus phage S-CBP42, complete genome
NC_029032.1	Phormidium phage MIS-PhV1A, complete genome
NC_029033.1	Achromobacter phage phiAxp-1, complete genome
NC_029042.1	Salmonella phage 38, complete genome
NC_029043.2	Mycobacterium phage SweetiePie, complete genome
NC_029044.1	Mycobacterium phage Breeniome, complete genome
NC_029045.1	Salmonella phage 37, complete genome
NC_029046.1	Sinorhizobium phage phiLM21, complete genome
NC_029047.1	Verrucomicrobia phage P8625, complete genome
NC_029048.2	Clostridium phage phiCD211, complete genome
NC_029050.1	Salmonella phage 21, complete genome
NC_029058.1	Lactobacillus phage LfeInf, complete genome
NC_029059.1	Mycobacterium phage Edtherson, complete genome
NC_029060.1	Gordonia phage GordDuk1, complete genome
NC_029061.1	Rhodoferax phage P26218, complete genome
NC_029065.1	Pseudomonas phage VCM genome assembly VCM, chromosome : 1
NC_029066.1	Pseudomonas phage PS-1 DNA, complete sequence
NC_029067.1	Vibrio phage eugene 12A10 genomic sequence
NC_029068.1	Lactobacillus phage LfeSau, complete genome
NC_029069.1	Bacillus phage BM5, complete genome
NC_029070.1	Cronobacter phage Dev-CD-23823 complete sequence
NC_029071.1	Salmonella phage 36, complete genome
NC_029072.1	Salmonella phage 19, complete genome
NC_029073.1	Geobacillus virus E3, complete genome
NC_029074.1	Gordonia phage GordTnk2, complete genome
NC_029075.1	Achromobacter phage JWF, complete genome
NC_029077.1	Mycobacterium phage VohminGhazi, complete genome
NC_029078.1	Erysipelothrix phage SE-1, complete genome
NC_029079.1	Mycobacterium phage Dusk, complete genome
NC_029080.1	Staphylococcus phage 812, complete genome
NC_029081.1	Pectobacterium phage Peat1, complete genome
NC_029083.1	Pseudomonas phage PaoP5, complete genome
NC_029084.1	Bacteriophage Rani, complete genome
NC_029091.1	Escherichia phage APCEc01, complete genome
NC_029092.1	Caulobacter phage Percy, complete genome
NC_029093.1	Mycobacterium phage Mindy, complete genome
NC_029094.1	Pseudoalteromonas phage H101, complete genome
NC_029097.1	Rhodobacter phage RcTitan, complete genome
NC_029098.1	Streptomyces phage Jay2Jay, complete genome
NC_029099.1	Klebsiella phage KP36, complete genome
NC_029100.1	Pseudoalteromonas phage Pq0, complete genome
NC_029101.1	Pseudomonas phage YH30, complete genome
NC_029102.1	Enterobacter phage E-2, complete genome
NC_029103.1	Sulfolobus monocaudavirus SMV3, complete genome
NC_029104.1	Brevibacillus phage Jimmer1, complete genome
[truncated: 54 more rows]

## Sheet: phages for test
Accession_number	Description
NC_029316.1	Acidianus tailed spindle virus isolate 1, complete genome
NC_029548.1	Pyrobaculum filamentous virus 1, complete genome
NC_030694.1	Gordonia phage Rosalind, complete genome
NC_030695.1	Gordonia phage KatherineG, complete genome
NC_030696.1	Gordonia phage Smoothie, complete genome
NC_030698.1	Gordonia phage Soups, complete genome
NC_030884.1	Sulfolobus islandicus rudivirus 3 isolate SIRV3, complete genome
NC_030901.1	Gordonia phage ClubL, complete genome
NC_030904.1	Bacillus phage vB_BhaS-171, complete genome
NC_030905.1	Gordonia phage Woes, complete genome
NC_030908.1	Pseudomonas phage JBD69, complete genome
NC_030909.1	Pseudomonas phage YMC11/07/P54_PAE_BP, complete genome
NC_030910.1	Pseudomonas phage K5, complete genome
NC_030911.1	Gordonia phage Vendetta, complete genome
NC_030912.1	Gordonia phage McGonagall, complete genome
NC_030913.1	Gordonia phage Wizard, complete genome
NC_030914.1	Gordonia phage Kvothe, complete genome
NC_030915.1	Gordonia phage Orchid, complete genome
NC_030917.1	Gordonia phage OneUp, complete genome
NC_030918.1	Pseudomonas phage JBD93, complete genome
NC_030919.1	Salmonella phage 118970_sal4, complete genome
NC_030920.1	Bacillus phage Eldridge, complete genome
NC_030921.1	Gordonia phage Utz, complete genome
NC_030923.1	Pseudomonas phage YMC11/06/C171_PPU_BP, complete genome
NC_030924.1	Gordonia phage Monty, complete genome
NC_030925.1	Bacillus phage Shbh1, complete genome
NC_030927.1	Gordonia phage Splinter, complete genome
NC_030929.1	Pseudomonas phage JBD44, complete genome
NC_030930.1	Gordonia phage Bowser, complete genome
NC_030931.1	Pseudomonas phage phi2, complete genome
NC_030934.1	Pseudomonas phage vB_PsyM_KIL1, complete genome
NC_030936.1	Gordonia phage Bachita, complete genome
NC_030940.1	Pseudomonas phage phi3, complete genome
NC_030941.1	Gordonia phage Cozz, complete genome
NC_030942.1	Gordonia phage BritBrat, complete genome
NC_030943.1	Gordonia phage Blueberry, complete genome
NC_030944.1	Gordonia phage Demosthenes, complete genome
NC_030948.1	Ralstonia phage RSP15 DNA, complete genome
NC_030953.1	Shigella phage SHFML-11, complete genome
NC_031001.1	Gordonia phage Terapin, complete genome
NC_031002.1	Lactococcus phage M6162, complete genome
NC_031004.1	Gordonia phage Nyceirae, complete genome
NC_031006.1	Bacillus phage DIGNKC, complete genome
NC_031007.1	Erwinia phage vB_EamM_EarlPhillipIV, complete genome
NC_031008.1	Staphylococcus phage SLPW, complete genome
NC_031009.1	Lactococcus phage D4412, complete genome
NC_031010.1	Erwinia phage vB_EamM_Kwan, complete genome
NC_031011.1	Shigella phage SHFML-26, complete genome
NC_031012.1	Bacillus phage Kida, complete genome
NC_031013.1	Lactococcus phage 28201, complete genome
NC_031014.1	Pseudomonas phage Andromeda, complete genome
NC_031015.1	Bacillus phage Claudi, complete genome
NC_031016.1	Lactococcus phage PLgT-1, complete genome
NC_031017.1	Lactococcus phage 63301, complete genome
NC_031018.1	Citrobacter phage SH4, complete genome
NC_031020.1	Morganella phage vB_MmoM_MP1, complete genome
NC_031021.1	Salmonella phage MA12, complete genome
NC_031022.1	Shigella phage SHSML-45, complete genome
NC_031023.1	Streptococcus virus 9874, complete genome
NC_031024.1	Bacillus phage Belinda, complete genome
NC_031025.1	Klebsiella phage vB_KpnP_KpV475, complete genome
NC_031026.1	Salmonella phage phSE-2, complete genome
NC_031027.1	Bacillus phage SageFayge, complete genome
NC_031028.1	Gordonia phage Ghobes, complete genome
NC_031029.1	Gordonia phage Cucurbita, complete genome
NC_031030.1	Escherichia phage UFV-AREG1, complete genome
NC_031031.1	Gordonia phage Remus, complete genome
NC_031032.1	Bacillus phage Stitch, complete genome
NC_031034.1	Bacillus phage SalinJah, complete genome
NC_031035.1	Mycobacterium phage Gengar, complete genome
NC_031036.1	Lactobacillus phage PLE2, complete genome
NC_031037.1	Bacillus phage Nigalana, complete genome
NC_031039.1	Bacillus phage AR9, complete genome
NC_031040.1	Lactococcus phage 50101, complete genome
NC_031041.1	Mycobacterium phage Papez, complete genome
NC_031043.1	Erwinia phage vB_EamM_Phobos, complete genome
NC_031044.1	Lactococcus phage M6165, complete genome
NC_031045.1	Salmonella phage GG32, complete genome
NC_031048.1	Enterobacter phage Arya, complete genome
NC_031049.1	Bacillus phage NotTheCreek, complete genome
NC_031050.1	Enterobacteria phage vB_EcoS_NBD2, complete genome
NC_031051.1	Enterococcus phage SANTOR1, complete genome
NC_031052.1	Gordonia phage Twister6, complete genome
NC_031054.1	Bacillus phage DirtyBetty, complete genome
NC_031055.1	Bacillus phage PfEFR-5, complete genome
NC_031056.1	Bacillus phage Deep Blue, complete genome
NC_031057.1	Citrobacter phage vB_CfrM_CfP1, complete genome
NC_031058.1	Pseudomonas phage NP1, complete genome
NC_031059.1	Rhodovulum phage vB_RhkS_P1, complete genome
NC_031060.1	Gordonia phage JSwag, complete genome
NC_031061.1	Gordonia phage Nymphadora, complete genome
NC_031062.2	Erwinia phage vB_EamP_Frozen, complete genome
NC_031063.1	Pseudomonas phage PEV2, complete genome
NC_031064.1	Lactococcus phage 98201, complete genome
NC_031065.1	Salmonella phage vB_SnwM_CGG4-1, complete genome
NC_031066.1	Citrobacter phage SH1, complete genome
NC_031067.1	Mycobacterium phage Makemake, complete genome
NC_031068.1	Pectobacterium phage PP16, complete genome
NC_031069.1	Streptococcus virus 9871, complete genome
NC_031070.1	Bacillus phage Nemo, complete genome
NC_031071.1	Lactococcus phage D4410, complete genome
NC_031072.1	Gordonia phage CaptainKirk2, complete genome
NC_031074.1	Gordonia phage Bantam, complete genome
NC_031075.1	Lactococcus phage M5938, complete genome
NC_031076.1	Propionibacterium phage PFR1, complete genome
NC_031077.1	Enterobacter phage Tyrion, complete genome
NC_031078.1	Streptomyces phage Nanodon, complete genome
NC_031080.1	Mycobacterium phage Tonenili, complete genome
NC_031081.1	Escherichia phage Envy, complete genome
NC_031082.1	Escherichia phage vB_EcoM_Alf5, complete genome
NC_031085.1	Shigella phage SHBML-50-1, complete genome
NC_031087.1	Klebsiella phage vB_KpnM_KpV477, complete genome
NC_031090.1	Shigella phage SHSML-52-1, complete genome
NC_031091.1	Pseudomonas phage MD8, complete genome
NC_031092.1	Citrobacter phage SH2, complete genome
NC_031094.1	Streptococcus virus 9872, complete genome
NC_031096.1	Pectobacterium phage PP90, complete genome
NC_031097.1	Gordonia phage Zirinka, complete genome
NC_031098.1	Acinetobacter phage vB_AbaS_TRS1, complete genome
NC_031099.1	Gordonia phage Hedwig, complete genome
NC_031100.1	Bacillus phage Phrodo, complete genome
NC_031101.1	Weissella phage WCP30, complete genome
NC_031102.1	Mycobacterium phage Sneeze, complete genome
NC_031103.1	Escherichia phage vB_EcoM-UFV13, complete genome
NC_031107.1	Erwinia phage vB_EamM_Asesino, complete genome
NC_031108.1	Propionibacterium phage PFR2, complete genome
NC_031109.1	Gordonia phage Jumbo, complete genome
NC_031110.1	Pseudomonas phage phiMK, complete genome
NC_031111.1	Mycobacterium phage Gompeii16, complete genome
NC_031112.1	Gordonia phage Phinally, complete genome
NC_031113.1	Escherichia phage Gluttony, complete genome
NC_031114.1	Escherichia phage 64795_ec1, complete genome
NC_031115.1	Morganella phage vB_MmoP_MP2, complete genome
NC_031116.1	Bacillus phage Zuko, complete genome
NC_031117.1	Acinetobacter phage LZ35, complete genome
NC_031118.1	Gordonia phage CarolAnn, complete genome
NC_031120.1	Erwinia phage vB_EamM_Caitlin, complete genome
NC_031121.1	Bacillus phage Aurora, complete genome
NC_031122.1	Gordonia phage Eyre, complete genome
NC_031123.1	Citrobacter phage SH3, complete genome
NC_031124.1	Mycobacterium phage Gardann, complete genome
NC_031125.1	Lactobacillus phage PLE3, complete genome
NC_031126.1	Erwinia phage vB_EamM_ChrisDB, complete genome
NC_031127.1	Erwinia phage vB_EamM_Huxley, complete genome
NC_031128.1	Salmonella phage vB_SalM_PM10, complete genome
NC_031129.1	Salmonella phage SJ46, complete genome
NC_031224.2	Arthrobacter phage Mudcat, complete genome
NC_031226.1	Gordonia phage BaxterFox, complete genome
NC_031229.1	Gordonia phage Hotorobo, complete genome
NC_031230.1	Gordonia phage Yvonnetastic, complete genome
NC_031231.1	Arthrobacter phage KellEzio, complete genome
NC_031233.1	Gordonia phage Kita, complete genome
NC_031234.1	Gordonia phage Emalyn, complete genome
NC_031235.1	Cyanophage S-RIM32 isolate RW_108_0702, complete genome
NC_031237.1	Gordonia phage Obliviate, complete genome
NC_031238.1	Mycobacterium phage Catalina, complete genome
NC_031239.1	Gordonia phage Vivi2, complete genome
NC_031241.1	Staphylococcus phage CNPx, complete genome
NC_031242.1	Cyanophage S-RIM50 isolate RW_29_0704, complete genome
NC_031243.1	Mycobacterium phage Xeno, complete genome
NC_031245.1	Bacillus phage SP-15, complete genome
NC_031246.1	Klebsiella phage vB_KpnP_KpV71, complete genome
NC_031247.1	Gordonia phage BetterKatz, complete genome
NC_031249.1	Gordonia phage UmaThurman, complete genome
NC_031251.1	Gordonia phage SoilAssassin, complete genome
NC_031252.1	Arthrobacter phage BarretLemon, complete genome
NC_031253.1	Mycobacterium phage Bipper, complete genome
NC_031254.1	Arthrobacter phage Kitkat, complete genome
NC_031255.2	Gordonia phage Schwabeltier, complete genome
NC_031256.1	Mycobacterium phage Loser, complete genome
NC_031257.1	Mycobacterium phage Mulciber, complete genome
NC_031261.1	Mycobacterium phage Shipwreck, complete genome
NC_031262.1	Mycobacterium phage Brocalys, complete genome
NC_031263.1	Mycobacterium phage EvilGenius, complete genome
NC_031265.1	Gordonia phage Guacamole, complete genome
NC_031266.1	Mycobacterium phage Phrann, complete genome
NC_031267.1	Gordonia phage Lucky10, complete genome
NC_031269.1	Gordonia phage Yeezy, complete genome
NC_031274.1	Pseudomonas phage O4, complete genome
NC_031277.1	Mycobacterium phage ArcherNM, complete genome
NC_031279.1	Mycobacterium phage Bactobuster, complete genome
NC_031281.1	Mycobacterium phage Panchino, complete genome
NC_031900.1	Synechococcus phage S-CAM4 isolate 0809SB33, complete genome
NC_031902.1	Salmonella phage 100268_sal2, complete genome
NC_031903.1	Synechococcus phage S-CAM22 isolate 1209TA19, complete genome
NC_031904.1	Flavobacterium phage Fpv3, complete genome
NC_031905.1	Flavobacterium phage Fpv7, complete genome
NC_031906.1	Synechococcus phage S-CAM3 isolate 1010CC42, complete genome
NC_031908.1	Pseudoalteromonas phage PH1, complete genome
NC_031909.1	Campylobacter phage PC14, complete genome
NC_031911.1	Flavobacterium phage 1H, complete genome
NC_031912.1	Flavobacterium phage Fpv20, complete genome
NC_031914.1	Flavobacterium phage Fpv1, complete genome
NC_031917.1	Pseudoalteromonas phage BS5, complete genome
NC_031918.1	Salmonella phage 64795_sal3, complete genome
NC_031919.1	Flavobacterium phage Fpv8, complete genome
NC_031921.1	Flavobacterium phage Fpv5, complete genome
NC_031922.1	Synechococcus phage S-CAM9 isolate 1109NB16, complete genome
NC_031924.1	Salmonella phage IME207, complete genome
NC_031925.1	Salmonella phage BPS11Q3, complete genome
NC_031926.1	Flavobacterium phage 2A, complete genome
NC_031927.1	Synechococcus phage S-CAM7 isolate 0910CC49, complete genome
NC_031928.1	Escherichia phage WG01, complete genome
NC_031930.1	Salmonella phage 118970_sal1, complete genome
NC_031931.1	Flavobacterium phage Fpv2, complete genome
NC_031932.1	Flavobacterium phage Fpv10, complete genome
NC_031933.1	Salmonella phage 118970_sal2, complete genome
NC_031934.1	Escherichia phage MX01, complete genome
NC_031935.1	Synechococcus phage S-WAM2 isolate 0810PA29, complete genome
NC_031937.1	Escherichia phage LM33_P1 genome assembly, chromosome: I
NC_031938.1	Flavobacterium phage Fpv6, complete genome
NC_031939.1	Salmonella phage BPS15Q2, complete genome
NC_031940.1	Salmonella phage 118970_sal3, complete genome
NC_031944.1	Synechococcus phage S-WAM1 isolate 0810PA09, complete genome
NC_031945.1	Flavobacterium phage Fpv11, complete genome
NC_031946.1	Salmonella Phage 103203_sal5, complete genome
NC_034619.1	Sulfolobus islandicus rod-shaped virus 7, partial genome
NC_034620.1	Sulfolobus islandicus rod-shaped virus 9, partial genome
NC_034621.1	Sulfolobus islandicus rod-shaped virus 5, partial genome
NC_034623.1	Sulfolobus islandicus rod-shaped virus 8, partial genome
NC_034624.1	Sulfolobus islandicus rod-shaped virus 11, partial genome
NC_034625.1	Sulfolobus islandicus rod-shaped virus 10, partial genome
NC_034627.1	Sulfolobus islandicus rod-shaped virus 6, partial genome
NC_034628.1	Sulfolobus islandicus rod-shaped virus 4, partial genome
NC_035464.1	Metallosphaera turreted icosahedral virus strain MTIV1, complete genome
NC_036595.1	Aeropyrum globular virus 1 genomic DNA, complete genome

## Sheet: chromosomes for training
Accession_number	Description
AE000511.1	Helicobacter pylori 26695, complete genome
AE000512.1	Thermotoga maritima MSB8, complete genome
AE000513.1	Deinococcus radiodurans R1 chromosome 1, complete sequence
AE000516.2	Mycobacterium tuberculosis CDC1551, complete genome
AE000657.1	Aquifex aeolicus VF5, complete genome
AE000666.1	Methanothermobacter thermautotrophicus str. Delta H, complete genome
AE000782.1	Archaeoglobus fulgidus DSM 4304, complete genome
AE000783.1	Borrelia burgdorferi B31, complete genome
AE001273.1	Chlamydia trachomatis D/UW-3/CX, complete genome
AE001363.1	Chlamydophila pneumoniae CWL029, complete genome
AE001439.1	Helicobacter pylori J99, complete genome
AE001825.1	Deinococcus radiodurans R1 chromosome 2, complete sequence
AE002160.2	Chlamydia muridarum Nigg, complete genome
AE002161.1	Chlamydophila pneumoniae AR39, complete genome
AE002163.1	Chlamydia phage phiCPAR39, complete sequence
AE003852.1	Vibrio cholerae O1 biovar eltor str. N16961 chromosome I, complete sequence
AE003853.1	Vibrio cholerae O1 biovar eltor str. N16961 chromosome II, complete sequence
AE004437.1	Halobacterium sp. NRC-1, complete genome
AE004439.1	Pasteurella multocida subsp. multocida str. Pm70, complete genome
AE004969.1	Neisseria gonorrhoeae FA 1090, complete genome
AE005672.3	Streptococcus pneumoniae TIGR4, complete genome
AE005673.1	Caulobacter crescentus CB15, complete genome
AE006470.1	Chlorobium tepidum TLS, complete genome
AE006641.1	Sulfolobus solfataricus P2, complete genome
AE006914.1	Rickettsia conorii str. Malish 7, complete genome
AE007317.1	Streptococcus pneumoniae R6, complete genome
AE007869.2	Agrobacterium tumefaciens str. C58 circular chromosome, complete sequence
AE007870.2	Agrobacterium tumefaciens str. C58 linear chromosome, complete sequence
AE008384.1	Methanosarcina mazei strain Goe1, complete genome
AE008691.1	Thermoanaerobacter tengcongensis MB4, complete genome
AE008692.2	Zymomonas mobilis subsp. mobilis ZM4, complete genome
AE008917.1	Brucella melitensis bv. 1 str. 16M chromosome I, complete sequence
AE008918.1	Brucella melitensis 16M chromosome II, complete sequence
AE009440.1	Chlamydophila pneumoniae TW-183, complete genome
AE009950.1	Pyrococcus furiosus DSM 3638, complete genome
AE009951.2	Fusobacterium nucleatum subsp. nucleatum ATCC 25586, complete genome
AE010299.1	Methanosarcina acetivorans str. C2A, complete genome
AE010300.2	Leptospira interrogans serovar Lai str. 56601 chromosome I, complete sequence
AE010301.2	Leptospira interrogans serovar Lai str. 56601 chromosome II, complete sequence
AE013218.1	Buchnera aphidicola str. Sg (Schizaphis graminum), complete genome
AE014133.2	Streptococcus mutans UA159, complete genome
AE014184.1	Tropheryma whipplei str. Twist, complete genome
AE014292.2	Brucella suis 1330 chromosome II, complete sequence
AE015450.2	Mycoplasma gallisepticum str. R(low), complete genome
AE015924.1	Porphyromonas gingivalis W83, complete genome
AE015925.1	Chlamydophila caviae GPIC, complete genome
AE015928.1	Bacteroides thetaiotaomicron VPI-5482, complete genome
AE015929.1	Staphylococcus epidermidis ATCC 12228, complete genome
AE016795.3	Vibrio vulnificus CMCP6 chromosome I, complete sequence
AE016796.2	Vibrio vulnificus CMCP6 chromosome II, complete sequence
AE016822.1	Leifsonia xyli subsp. xyli str. CTCB07, complete genome
AE016823.1	Leptospira interrogans serovar Copenhageni str. Fiocruz L1-130, chromosome I, complete sequence
AE016824.1	Leptospira interrogans serovar Copenhageni str. Fiocruz L1-130, chromosome II, complete sequence
AE016826.1	Buchnera aphidicola str. Bp (Baizongia pistaciae), complete genome
AE016827.1	Mannheimia succiniciproducens MBEL55E, complete genome
AE016828.3	Coxiella burnetii RSA 493, complete genome
AE016958.1	Mycobacterium avium subsp. paratuberculosis str. k10, complete genome
AE017042.1	Yersinia pestis biovar Microtus str. 91001, complete genome
AE017125.1	Helicobacter hepaticus ATCC 51449, complete genome
AE017126.1	Prochlorococcus marinus subsp. marinus str. CCMP1375 complete genome
AE017143.1	Haemophilus ducreyi strain 35000HP complete genome
AE017180.2	Geobacter sulfurreducens PCA, complete genome
AE017194.1	Bacillus cereus ATCC 10987, complete genome
AE017197.1	Rickettsia typhi str. Wilmington, complete genome
AE017220.1	Salmonella enterica subsp. enterica serovar Choleraesuis str. SC-B67, complete genome
AE017221.1	Thermus thermophilus HB27, complete genome
AE017223.1	Brucella abortus biovar 1 str. 9-941 chromosome I, complete sequence
AE017224.1	Brucella abortus biovar 1 str. 9-941 chromosome II, complete sequence
AE017225.1	Bacillus anthracis str. Sterne, complete genome
AE017243.1	Mycoplasma hyopneumoniae J, complete genome
AE017244.1	Mycoplasma hyopneumoniae 7448, complete genome
AE017245.1	Mycoplasma synoviae 53, complete genome
AE017261.1	Picrophilus torridus DSM 9790, complete genome
AE017262.2	Listeria monocytogenes str. 4b F2365, complete genome
AE017263.1	Mesoplasma florum L1 complete genome
AE017282.2	Methylococcus capsulatus str. Bath, complete genome
AE017283.1	Propionibacterium acnes KPA171202, complete genome
AE017285.1	Desulfovibrio vulgaris subsp. vulgaris str. Hildenborough, complete genome
AE017308.1	Mycoplasma mobile 163K complete genome
AE017321.1	Wolbachia endosymbiont strain TRS of Brugia malayi, complete genome
AE017332.1	Mycoplasma hyopneumoniae 232, complete genome
AE017333.1	Bacillus licheniformis DSM 13 = ATCC 14580, complete genome
AE017334.2	Bacillus anthracis str. 'Ames Ancestor', complete genome
AE017340.1	Idiomarina loihiensis L2TR, complete genome
AE017354.1	Legionella pneumophila subsp. pneumophila str. Philadelphia 1, complete genome
AE017355.1	Bacillus thuringiensis serovar konkukian str. 97-27, complete genome
AF222894.1	Ureaplasma parvum serovar 3 str. ATCC 700970, complete genome
AJ235269.1	Rickettsia prowazekii str. Madrid E, complete genome
AJ749949.2	Francisella tularensis subsp. tularensis SCHU S4 complete genome
AJ938182.1	Staphylococcus aureus RF122 complete genome
AJ965256.1	Dehalococcoides sp. CBDB1 complete genome
AL096836.1	Pyrococcus abyssi complete genome
AL111168.1	Campylobacter jejuni subsp. jejuni NCTC 11168 complete genome
AL139299.1	Thermoplasma acidophilum DSM 1728 complete genome
AL445566.1	Mycoplasma pulmonis UAB CTIP, complete genome
AL450380.1	Mycobacterium leprae TN, complete genome
AL591688.1	Sinorhizobium meliloti 1021 complete chromosome
AL645882.2	Streptomyces coelicolor A3(2) complete genome
AL732656.1	Streptococcus agalactiae NEM316 complete genome
AL954747.1	Nitrosomonas europaea ATCC 19718, complete genome
AM039952.1	Xanthomonas campestris pv. vesicatoria complete genome
AM040264.1	Brucella melitensis biovar Abortus 2308 chromosome I, complete sequence, strain 2308
AM040265.1	Brucella melitensis biovar Abortus 2308 chromosome II, complete sequence, strain 2308
AM114193.2	Methanocella arvoryzae MRE50 complete genome
AM167904.1	Bordetella avium 197N complete genome
AM180088.1	Haloquadratum walsbyi DSM 16790 complete genome
AM180252.1	Lawsonia intracellularis PHE/MN1-00
AM180355.1	Clostridium difficile 630 complete genome
AM181176.4	Pseudomonas fluorescens SBW25 complete genome
AM233362.1	Francisella tularensis subsp. holarctica LVS complete genome
AM236080.1	Rhizobium leguminosarum bv. viciae chromosome complete genome, strain 3841
AM260479.1	Ralstonia eutropha H16 chromosome 1
AM260480.1	Ralstonia eutropha H16 chromosome 2
AM260522.1	Helicobacter acinonychis str. Sheeba complete genome, strain Sheeba
AM260525.1	Bartonella tribocorum CIP 105476 complete genome, type strain CIP 105476
AM263198.1	Listeria welshimeri serovar 6b str. SLCC5334 complete genome
AM286280.1	Francisella tularensis subsp. tularensis strain FSC 198 complete genome
AM286415.1	Yersinia enterocolitica subsp. enterocolitica 8081 complete genome
AM286690.1	Alcanivorax borkumensis SK2, complete genome
AM295007.1	Streptococcus pyogenes Manfredo complete genome
AM295250.1	Staphylococcus carnosus subsp. carnosus TM300 complete genome
AM398681.2	Flavobacterium psychrophilum JIP02/86 complete genome
AM406670.1	Azoarcus sp. BH72, complete genome
AM406671.1	Lactococcus lactis subsp. cremoris MG1363, complete genome
AM408590.1	Mycobacterium bovis BCG Pasteur 1173P2, complete genome
AM412059.2	Mycobacterium bovis BCG str. Moreau RDJ complete genome
AM412317.1	Clostridium botulinum A str. ATCC 3502 complete genome
AM420293.1	Saccharopolyspora erythraea NRRL2338 complete genome
AM421808.1	Neisseria meningitidis serogroup C FAM18 complete genome
AM422018.1	Candidatus Phytoplasma australiense complete genome
AM494475.1	Orientia tsutsugamushi Boryong complete genome
AM711867.1	Clavibacter michiganensis subsp. michiganensis NCPPB 382 complete genome
AM743169.1	Stenotrophomonas maltophilia K279a complete genome, strain K279a
AM746676.1	Sorangium cellulosum 'So ce 56' complete genome
AM747720.1	Burkholderia cenocepacia J2315 chromosome 1, complete genome
AM747721.1	Burkholderia cenocepacia J2315 chromosome 2, complete genome
AM747722.1	Burkholderia cenocepacia J2315 chromosome 3, complete genome
AM774415.1	Halobacterium salinarum R1 complete genome
AM849034.1	Clavibacter michiganensis subsp. sepedonicus complete genome
AM884176.1	Chlamydia trachomatis strain L2/434/Bu complete genome
AM884177.2	Chlamydia trachomatis L2b/UCH-1/proctitis complete genome
AM889136.1	Neisseria meningitidis alpha14 complete genome
AM889285.1	Gluconacetobacter diazotrophicus PAl 5 complete genome
AM902716.1	Bordetella petrii strain DSM 12804, complete genome
AM920689.1	Xanthomonas campestris pv. campestris complete genome, strain B100
AM933172.1	Salmonella enterica subsp. enterica serovar Enteritidis str. P125109 complete genome
AM933173.1	Salmonella enterica subsp. enterica serovar Gallinarum str. 287/91 complete genome
AM942444.1	Corynebacterium urealyticum DSM 7109 complete genome
AM942759.1	Proteus mirabilis strain HI4320, complete genome
AM946015.1	Streptococcus uberis 0140J complete genome
AM946016.1	Streptococcus suis P1/7 complete genome
AM946981.2	Escherichia coli BL21(DE3), complete genome
AM990992.1	Staphylococcus aureus subsp. aureus ST398 complete genome
AP006618.1	Nocardia farcinica IFM 10152 DNA, complete genome
AP006627.1	Bacillus clausii KSM-K16 DNA, complete genome
AP006628.2	Onion yellows phytoplasma OY-M DNA, complete genome
AP006716.1	Staphylococcus haemolyticus JCSC1435 DNA, complete genome
AP006725.1	Klebsiella pneumoniae subsp. pneumoniae NTUH-K2044 DNA, complete genome
AP006840.1	Symbiobacterium thermophilum IAM 14863 DNA, complete genome
AP006841.1	Bacteroides fragilis YCH46 DNA, complete genome
AP006861.1	Chlamydia felis Fe/C-56 Fe/C-56 DNA, complete genome
AP006878.1	Thermococcus kodakarensis KOD1 DNA, complete genome
AP007209.1	Bacillus cereus NC7401 genomic DNA, complete genome
AP007255.1	Magnetospirillum magneticum AMB-1 DNA, complete genome
AP007281.1	Lactobacillus reuteri JCM 1112 DNA, complete genome
AP008226.1	Thermus thermophilus HB8 genomic DNA, complete genome
AP008229.1	Xanthomonas oryzae pv. oryzae MAFF 311018 DNA, complete genome
AP008230.1	Desulfitobacterium hafniense Y51 DNA, complete genome
AP008231.1	Synechococcus elongatus PCC 6301 DNA, complete genome
AP008232.1	Sodalis glossinidius str. 'morsitans' DNA, complete genome
AP008934.1	Staphylococcus saprophyticus subsp. saprophyticus ATCC 15305 DNA, complete genome
AP008937.1	Lactobacillus fermentum IFO 3956 DNA, complete genome
AP008955.1	Brevibacillus brevis NBRC 100599 DNA, complete genome
AP008957.1	Rhodococcus erythropolis PR4 DNA, complete genome
AP008971.1	Finegoldia magna ATCC 29328 DNA, complete genome
AP008981.1	Orientia tsutsugamushi str. Ikeda DNA, complete genome
AP009044.1	Corynebacterium glutamicum R DNA, complete genome
AP009048.1	Escherichia coli str. K-12 substr. W3110 DNA, complete genome
AP009049.1	Clostridium kluyveri NBRC 12016 DNA, complete genome
AP009152.1	Kocuria rhizophila DC2201 DNA, complete genome
AP009153.1	Gemmatimonas aurantiaca T-27 DNA, complete genome
AP009178.1	Nitratiruptor sp. SB155-2 genomic DNA, complete genome
AP009179.1	Sulfurovum sp. NBC37-1 genomic DNA, complete genome
AP009240.1	Escherichia coli SE11 DNA, complete genome
AP009247.1	Candidatus Vesicomyosocius okutanii HA DNA, complete genome
AP009256.1	Bifidobacterium adolescentis ATCC 15703 DNA, complete genome
AP009324.1	Staphylococcus aureus subsp. aureus Mu3 DNA, complete genome
AP009332.1	Lactococcus garvieae ATCC 49156 DNA, complete genome
AP009333.1	Lactococcus garvieae Lg2 DNA, complete genome
AP009351.1	Staphylococcus aureus subsp. aureus str. Newman DNA, complete genome
AP009378.1	Escherichia coli SE15 DNA, complete genome
AP009380.1	Porphyromonas gingivalis ATCC 33277 DNA, complete genome
AP009384.1	Azorhizobium caulinodans ORS 571 DNA, complete genome
AP009385.1	Burkholderia multivorans ATCC 17616 DNA, complete genome, chromosome 1
AP009386.1	Burkholderia multivorans ATCC 17616 genomic DNA, complete genome, chromosome 2
AP009387.1	Burkholderia multivorans ATCC 17616 genomic DNA, complete genome, chromosome 3
AP009484.1	Macrococcus caseolyticus JCSC5402 DNA, complete genome
AP009493.1	Streptomyces griseus subsp. griseus NBRC 13350 DNA, complete genome
AP009510.1	Uncultured Termite group 1 bacterium phylotype Rs-D17 DNA, complete genome
AP009552.1	Microcystis aeruginosa NIES-843 DNA, complete genome
AP010655.1	Streptococcus mutans NN2025 DNA, complete genome
AP010656.1	Candidatus Azobacteroides pseudotrichonymphae genomovar. CFP2 DNA, complete genome
AP010803.1	Sphingobium japonicum UT26S DNA, chromosome 1, complete genome
AP010804.1	Sphingobium japonicum UT26S DNA, chromosome 2, complete genome
AP010872.1	Candidatus Ishikawaella capsulata Mpkobe DNA, complete genome
AP010888.1	Bifidobacterium longum subsp. longum JCM 1217 DNA, complete genome
AP010889.1	Bifidobacterium longum subsp. infantis ATCC 15697 = JCM 1222 = DSM 20088 DNA, complete genome
AP010890.1	Bifidobacterium longum subsp. infantis 157F DNA, complete genome
AP010904.1	Desulfovibrio magneticus RS-1 DNA, complete genome
AP010918.1	Mycobacterium bovis BCG str. Tokyo 172 DNA, complete genome
AP010935.1	Streptococcus dysgalactiae subsp. equisimilis GGS_124 DNA, complete genome
AP010946.1	Azospirillum sp. B510 DNA, complete genome
AP010953.1	Escherichia coli O26:H11 str. 11368 DNA, complete genome
AP010958.1	Escherichia coli O103:H2 str. 12009 DNA, complete genome
AP010960.1	Escherichia coli O111:H- str. 11128 DNA, complete genome
AP010968.1	Kitasatospora setae KM-6054 DNA, complete genome
AP010969.1	Streptococcus intermedius JTH08 DNA, complete genome
AP011112.1	Hydrogenobacter thermophilus TK-6 DNA, complete genome
AP011114.1	Streptococcus dysgalactiae subsp. equisimilis RE378 DNA, complete genome
AP011115.1	Rhodococcus opacus B4 DNA, complete genome
AP011121.1	Acetobacter pasteurianus IFO 3283-01 DNA, complete genome
AP011128.1	Acetobacter pasteurianus IFO 3283-03 DNA, complete genome
AP011135.1	Acetobacter pasteurianus IFO 3283-07 DNA, complete genome
AP011142.1	Acetobacter pasteurianus IFO 3283-22 DNA, complete genome
AP011149.1	Acetobacter pasteurianus IFO 3283-26 DNA, complete genome
AP011156.1	Acetobacter pasteurianus IFO 3283-32 DNA, complete genome
AP011163.1	Acetobacter pasteurianus IFO 3283-01-42C DNA, complete genome
AP011170.1	Acetobacter pasteurianus IFO 3283-12 DNA, complete genome
AP011177.1	Shewanella violacea DSS12 DNA, complete genome
AP011529.1	Deferribacter desulfuricans SSM1 DNA, complete genome
AP011533.1	Rickettsia japonica YH DNA, complete genome
AP011540.1	Rothia mucilaginosa DY-18 DNA, complete genome
AP011541.2	Bacillus subtilis subsp. natto BEST195 DNA, complete genome
AP011548.1	Lactobacillus rhamnosus ATCC 53103 DNA, complete genome
AP011940.1	Helicobacter pylori F16 DNA, complete genome
AP011941.1	Helicobacter pylori F30 DNA, complete genome
AP011943.1	Helicobacter pylori F32 DNA, complete genome
AP011945.1	Helicobacter pylori F57 DNA, complete genome
AP011952.1	Methanothermobacter sp. CaT2 DNA, complete genome
AP011957.1	Salmonella enterica subsp. enterica serovar Typhimurium str. T000240 DNA, complete genome
AP012027.1	Erysipelothrix rhusiopathiae str. Fujisawa DNA, complete genome
AP012029.1	Anaerolinea thermophila UNI-1 DNA, complete genome
AP012030.1	Escherichia coli DH1 (ME8569) DNA, complete genome
AP012032.2	Pantoea ananatis AJ13355 DNA, complete genome
AP012035.1	Acidiphilium multivorum AIU301 DNA, complete genome
AP012044.1	Oscillibacter valericigenes Sjm18-20 DNA, complete genome
AP012046.1	Tetragenococcus halophilus NBRC 12172 DNA, complete genome
AP012047.1	Arcobacter butzleri ED-1 DNA, complete genome
AP012048.1	Arcobacter sp. L DNA, complete genome
AP012050.1	Amphibacillus xylanus NBRC 15112 DNA, complete genome
AP012051.1	Caldisericum exile AZM16c01 DNA, complete genome
AP012052.1	Microbacterium testaceum StLB037 DNA, complete genome
AP012053.1	Streptococcus gallolyticus subsp. gallolyticus ATCC 43143 DNA, complete genome
AP012054.1	Streptococcus pasteurianus ATCC 43144 DNA, complete genome
AP012057.1	Ilumatobacter coccineus YM16-304 DNA, complete genome
AP012157.1	Solibacillus silvestris StLB046 DNA, complete genome
AP012159.1	Komagataeibacter medellinensis NBRC 3288 DNA, complete genome
AP012167.1	Lactobacillus brevis KB290 DNA, complete genome
AP012202.1	Candidatus Arthromitus sp. SFB-mouse-Japan DNA, complete genome
AP012203.1	Porphyromonas gingivalis TDC60 DNA, complete genome
AP012204.1	Microlunatus phosphovorus NM-1 DNA, complete genome
AP012205.1	Synechocystis sp. PCC 6803 DNA, complete genome, strain: GT-S
AP012206.1	Bradyrhizobium japonicum USDA 6 DNA, complete genome
AP012209.1	Candidatus Arthromitus sp. SFB-mouse-Yit DNA, complete genome
AP012210.1	Candidatus Arthromitus sp. SFB-rat-Yit DNA, complete genome
AP012211.1	Eggerthella sp. YY7918 DNA, complete genome
AP012212.1	Clostridium sp. SY8519 DNA, complete genome
AP012222.1	Sphingobium sp. SYK-6 DNA, complete genome
AP012224.1	Pseudogulbenkiania sp. NH8B DNA, complete genome
AP012273.1	Thiolapillus brandeum DNA, complete genome
AP012276.1	Synechocystis sp. PCC 6803 substr. GT-I DNA, complete genome
AP012277.1	Synechocystis sp. PCC 6803 substr. PCC-N DNA, complete genome
AP012278.1	Synechocystis sp. PCC 6803 substr. PCC-P DNA, complete genome
AP012279.1	Bradyrhizobium sp. S23321 DNA, complete genome
AP012280.1	Pseudomonas aeruginosa NCGM2.S1 DNA, complete genome
AP012281.1	Lactococcus lactis subsp. lactis IO-1 DNA, complete genome
AP012282.1	Melissococcus plutonius DAT561 DNA, complete genome
AP012284.1	Corynebacterium ulcerans 0102 DNA, complete genome
AP012292.1	Selenomonas ruminantium subsp. lactilytica TAM6421 DNA, complete genome
AP012303.1	Mycoplasma pneumoniae 309 DNA, complete genome
AP012304.1	Azoarcus sp. KH32C DNA, complete genome
AP012306.1	Escherichia coli str. K-12 substr. MDS42 DNA, complete genome
AP012319.1	Actinoplanes missouriensis 431 DNA, complete genome
AP012320.1	Rubrivivax gelatinosus IL144 DNA, complete genome
AP012322.1	Bifidobacterium angulatum DSM 20098 = JCM 7096 DNA, complete genome
AP012323.1	Bifidobacterium bifidum ATCC 29521 = JCM 1255 = DSM 20456 DNA, complete genome
AP012324.1	Bifidobacterium breve DSM 20213 = JCM 1192 DNA, complete genome
AP012325.1	Bifidobacterium catenulatum DSM 16992 = JCM 1194 = LMG 11043 DNA, complete genome
AP012326.1	Bifidobacterium dentium JCM 1195 = DSM 20436 DNA, complete genome
AP012327.1	Bifidobacterium kashiwanohense JCM 15439 = DSM 21854 DNA, complete genome
AP012330.1	Bifidobacterium pseudocatenulatum DSM 20438 = JCM 1200 = LMG 10505 DNA, complete genome
AP012331.1	Bifidobacterium scardovii JCM 12489 = DSM 13734 DNA, complete genome
AP012332.1	Gardnerella vaginalis ATCC 14018 = JCM 11026 DNA, complete genome
AP012333.1	Parascardovia denticolens DSM 10105 = JCM 12538 DNA, complete genome
AP012334.1	Scardovia inopinata JCM 12537 DNA, complete genome
AP012335.1	Streptococcus pyogenes JRS4 DNA, complete genome
AP012336.1	Streptococcus mutans LJ23 DNA, complete genome
AP012337.1	Caldilinea aerophila DSM 14535 = NBRC 104270 DNA, complete genome
AP012338.1	Phycisphaera mikurensis NBRC 102666 DNA, complete genome
AP012340.1	Mycobacterium tuberculosis str. Erdman = ATCC 35801 DNA, complete genome
AP012342.1	Leptospirillum ferrooxidans C2-3 DNA, complete genome
AP012344.1	Helicobacter cinaedi PAGU611 DNA, complete genome
AP012491.2	Streptococcus pyogenes M1 476 DNA, complete genome
AP012492.1	Helicobacter cinaedi CCUG 18818 = ATCC BAA-847 DNA, complete genome
AP012496.1	Bacillus subtilis BEST7003 DNA, complete genome
AP012541.1	Lactobacillus paracasei subsp. paracasei JCM 8130 DNA, complete genome
AP012544.1	Lactobacillus casei subsp. casei ATCC 393 DNA, complete genome
AP012547.1	Sulfuritalea hydrogenivorans sk43H DNA, complete genome
AP012548.1	Blattabacterium sp. (Panesthia angustipennis spadica) str. BPAA DNA, complete genome
AP012549.1	Cyanobacterium endosymbiont of Epithemia turgida isolate EtSB Lake Yunoko DNA, complete genome
AP012551.1	Plautia stali symbiont DNA, complete genome
AP012554.1	Candidatus Pantoea carbekii DNA, complete genome
AP012555.1	Mycobacterium avium subsp. hominissuis TH135 chromosomal DNA, complete genome
AP012600.1	Helicobacter pylori OK113 DNA, complete genome
AP012601.1	Helicobacter pylori OK310 DNA, complete genome
AP012603.1	Bradyrhizobium oligotrophicum S58 DNA, complete genome
AP012978.1	Endosymbiont of unidentified scaly snail isolate Monju DNA, complete genome
AP013028.1	Wolbachia endosymbiont of Cimex lectularius DNA, complete genome
AP013035.1	Thermosulfidibacter takaii ABI70S6 DNA, complete genome
AP013036.1	Enterococcus mundtii QU 25 DNA, complete genome
AP013042.1	Endosymbiont of Bathymodiolus septemdierum str. Myojin knoll DNA, complete genome
AP013044.1	Tannerella forsythia 3313 DNA, complete genome
AP013045.1	Tannerella forsythia KS16 DNA, complete genome
AP013058.1	Burkholderia sp. RPE64 DNA, chromosome 1, complete genome
AP013059.1	Burkholderia sp. RPE64 DNA, chromosome 2, complete genome
AP013060.1	Burkholderia sp. RPE64 DNA, chromosome 3, complete genome
AP013063.1	Serratia marcescens SM39 DNA, complete genome
AP013066.1	Sulfuricella denitrificans skB26 DNA, complete genome
AP013068.1	Pseudomonas resinovorans NBRC 106553 DNA, complete geonome
AP013070.1	Pseudomonas putida NBRC 14164 DNA, complete genome
AP013072.1	Streptococcus anginosus subsp. whileyi MAS624 DNA, complete genome
AP013105.1	Adlercreutzia equolifaciens DSM 19450 DNA, complete genome
AP013293.1	Candidatus Sulcia muelleri PSPU DNA, complete genome
AP013294.1	Bacillus sp. OxB-1 DNA, complete genome
AP013353.1	Mycoplasma californicum HAZ160_1 DNA, complete genome
AP013357.1	Acinetobacter baumannii NCGM 237 DNA, complete genome
AP014521.1	Candidatus Tachikawaea gelatinosa DNA, complete genome
AP014522.1	Pseudomonas protegens Cab57 DNA, complete genome
AP014523.1	Helicobacter pylori NY40 DNA, complete genome
AP014524.1	Vibrio cholerae MS6 DNA, complete genome, chromosome 1
AP014525.1	Vibrio cholerae MS6 DNA, complete genome, chromosome 2
AP014547.1	Mycobacterium abscessus subsp. bolletii CCUG 48898 = JCM 15300 DNA, complete genome
AP014563.1	Dehalococcoides mccartyi IBARAKI DNA, complete genome
AP014565.1	Salmonella enterica subsp. enterica serovar Typhimurium str. L-3553 DNA, complete genome
AP014568.1	Comamonadaceae bacterium A1 DNA, complete genome
AP014569.1	Comamonadaceae bacterium B1 DNA, complete genome
AP014573.1	Mycobacterium tuberculosis str. Kurono DNA, complete genome
AP014576.1	Burkholderia sp. RPE67 DNA, complete genome, chromosome: 1
AP014577.1	Burkholderia sp. RPE67 DNA, complete genome, chromosome: 2
AP014578.1	Burkholderia sp. RPE67 DNA, complete genome, chromosome: 3
AP014582.1	Bordetella bronchiseptica DNA, complete genome, strain: S798
AP014583.1	Winogradskyella sp. PG-2 DNA, complete genome
AP014584.1	Ureaplasma parvum serovar 3 DNA, complete genome, strain: SV3F4
AP014585.1	Streptococcus pyogenes DNA, complete genome, strain: MTB314
AP014595.1	Candidatus Liberibacter asiaticus str. Ishi-1 DNA, complete genome
AP014597.1	Prevotella intermedia DNA, complete genome, strain: OMA14, chromosome: I
AP014598.1	Prevotella intermedia DNA, complete genome, strain: OMA14, chromosome: II
AP014613.1	Alcanivorax sp. NBRC 101098 DNA, complete genome
AP014622.1	Pseudomonas aeruginosa DNA, complete genome, strain: NCGM 1900
AP014624.1	Chryseobacterium sp. StRB126 DNA, complete genome
AP014627.1	Pseudomonas sp. Os17 DNA, complete genome
AP014628.1	Pseudomonas sp. St29 DNA, complete genome
AP014631.1	Mycoplasma canadense DNA, complete genome, strain: HAZ360_1
AP014633.1	Thioploca ingrica DNA, complete genome
AP014637.1	Pseudomonas sp. StFLB209 DNA, complete genome
AP014638.1	Leptolyngbya boryana IAM M-101 DNA, complete genome, strain: IAM M-101
AP014642.1	Leptolyngbya boryana dg5 DNA, complete genome, strain: dg5
AP014646.1	Pseudomonas aeruginosa DNA, complete genome, strain: NCGM 1984
AP014648.1	Methyloceanibacter caenitepidi DNA, complete genome, strain: Gela4
AP014649.1	Acinetobacter baumannii DNA, complete genome, strain: IOMTU 433
AP014651.1	Pseudomonas aeruginosa DNA, complete genome, strain: NCGM257
AP014652.1	Staphylococcus aureus subsp. aureus DNA, complete genome, strain: TMUS2126
AP014653.1	Staphylococcus aureus subsp. aureus DNA, complete genome, strain: TMUS2134
AP014657.1	Mycoplasma arginini DNA, complete genome, strain: HAZ145_1
AP014658.1	Bifidobacterium longum DNA, complete genome, strain: 105-A
AP014680.1	Lactobacillus hokkaidonensis DNA, complete genome
AP014683.1	Burkholderiales bacterium GJ-E10 DNA, complete genome
AP014685.1	Bradyrhizobium diazoefficiens DNA, complete genome, strain: NK6
AP014690.1	Asaia bogorensis NBRC 16594 DNA, complete genome
AP014696.1	Clostridium botulinum DNA, complete genome, strain: 111
AP014704.1	Methylobacterium aquaticum DNA, complete genome, strain: MA-22A
AP014722.1	Dehalococcoides sp. UCH007 DNA, complete genome
AP014800.1	Rhodovulum sulfidophilum DNA, complete genome, strain: DSM 2351
AP014808.1	Lactobacillus acetotolerans DNA, complete genome, strain: NBRC 13120
AP014815.1	Geminocystis sp. NIES-3708 DNA, complete genome
AP014821.1	Geminocystis sp. NIES-3709 DNA, complete genome
AP014833.1	Bacillus anthracis DNA, nearly complete genome, strain: Shikan-NIID
AP014839.2	Pseudomonas aeruginosa DNA, complete genome, strain: 8380
AP014854.2	Blastochloris viridis DNA, complete genome, strain: DSM 133
AP014855.1	Escherichia albertii DNA, complete genome, strain: NIAH_Bird_3
AP014856.1	Escherichia albertii DNA, complete genome, strain: CB9786
AP014857.1	Escherichia albertii DNA, complete genome, strain: EC06-170
AP014864.1	Bacillus thuringiensis serovar tolworthi DNA, complete genome, strain: Pasteur Institute Standard strain
AP014924.1	Limnochorda pilosa DNA, complete genome, strain: HC45
AP014925.1	Prevotella intermedia DNA, chromosome 2, complete genome, strain: 17-2
AP014926.1	Prevotella intermedia DNA, chromosome 1, complete genome, strain: 17-2
AP014928.1	Bacillus pumilus DNA, complete genome, strain: TUAT1
AP014938.1	Rothia mucilaginosa DNA, complete genome, strain: NUM-Rm6536
AP014942.1	Staphylococcus aureus DNA, complete genome, strain: FDA209P
AP014944.1	Staphylococcus schleiferi DNA, complete genome, strain: TSCC54
AP014946.1	Variibacter gotjawalensis DNA, complete genome
AP014950.1	Klebsiella pneumoniae DNA, complete genome, strain: YH43
AP014951.1	Klebsiella oxytoca DNA, complete genome, strain: JKo3
AP017295.1	Nostoc sp. NIES-3756 DNA, complete genome
AP017302.1	Pseudomonas aeruginosa DNA, complete genome, strain: IOMTU 133
AP017305.1	Fischerella sp. NIES-3754 DNA, complete genome
AP017308.1	Leptolyngbya sp. NIES-3755 DNA, complete genome
AY596297.1	Haloarcula marismortui ATCC 43049 chromosome I, complete sequence
AY596298.1	Haloarcula marismortui ATCC 43049 chromosome II, complete sequence
BA000001.2	Pyrococcus horikoshii OT3 DNA, complete genome
BA000003.2	Buchnera aphidicola str. APS (Acyrthosiphon pisum) genomic DNA, complete sequence
BA000008.3	Chlamydophila pneumoniae J138 genomic DNA, complete sequence
BA000011.4	Thermoplasma volcanium GSS1 DNA, complete genome
BA000013.4	Mesorhizobium loti MAFF303099 pMLa DNA, complete genome
BA000019.2	Nostoc sp. PCC 7120 DNA, complete genome
BA000021.3	Wigglesworthia glossinidia endosymbiont of Glossina brevipalpis DNA, complete genome
BA000022.2	Synechocystis sp. PCC 6803 DNA, complete genome
BA000023.2	Sulfolobus tokodaii str. 7 DNA, complete genome
BA000026.2	Mycoplasma penetrans HF-2 DNA, complete genome
BA000028.3	Oceanobacillus iheyensis HTE831 DNA, complete genome
BA000031.2	Vibrio parahaemolyticus RIMD 2210633 DNA, chromosome 1, complete sequence
BA000032.2	Vibrio parahaemolyticus RIMD 2210633 DNA, chromosome 2, complete sequence
BA000035.2	Corynebacterium efficiens YS-314 DNA, complete genome
BA000036.3	Corynebacterium glutamicum ATCC 13032 DNA, complete genome
BA000037.2	Vibrio vulnificus YJ016 DNA, chromosome I, complete sequence
BA000038.2	Vibrio vulnificus YJ016 DNA, chromosome II, complete sequence
BA000039.2	Thermosynechococcus elongatus BP-1 DNA, complete genome
BA000040.2	Bradyrhizobium diazoefficiens USDA 110 DNA, complete genome
BA000043.1	Geobacillus kaustophilus HTA426 DNA, complete genome
BA000045.2	Gloeobacter violaceus PCC 7421 DNA, complete genome
BX072543.1	Tropheryma whipplei TW08/27, complete genome
BX119912.1	Rhodopirellula baltica SH 1 complete genome
BX248583.1	Blochmannia floridanus complete genome
BX293980.2	Mycoplasma mycoides subsp. mycoides SC str. PG1, complete genome
BX470248.1	Bordetella pertussis strain Tohama I, complete genome
BX470249.1	Bordetella parapertussis strain 12822, complete genome
BX470250.1	Bordetella bronchiseptica strain RB50, complete genome
BX548020.1	Synechococcus sp. WH 8102 complete genome
BX548174.1	Prochlorococcus marinus MED4 complete genome
BX548175.1	Prochlorococcus marinus MIT9313 complete genome
BX571656.1	Wolinella succinogenes DSM 1740, complete genome
BX571856.1	Staphylococcus aureus subsp. aureus strain MRSA252, complete genome
BX571857.1	Staphylococcus aureus strain MSSA476, complete genome
BX571963.1	Rhodopseudomonas palustris CGA009 complete genome
BX571965.1	Burkholderia pseudomallei strain K96243, chromosome 1, complete sequence
BX571966.1	Burkholderia pseudomallei strain K96243, chromosome 2, complete sequence
BX842601.2	Bdellovibrio bacteriovorus complete genome, strain HD100
BX897699.1	Bartonella henselae strain Houston-1, complete genome
BX897700.1	Bartonella quintana str. Toulouse, complete genome
BX927147.1	Corynebacterium glutamicum ATCC 13032, IS fingerprint type 4-5, complete genome
BX936398.1	Yersinia pseudotuberculosis IP32953 genome, complete sequence
BX950229.1	Methanococcus maripaludis strain S2, complete sequence
BX950851.1	Erwinia carotovora subsp. atroseptica SCRI1043, complete genome
CP000001.1	Bacillus cereus E33L, complete genome
CP000002.3	Bacillus licheniformis ATCC 14580, complete genome
CP000003.1	Streptococcus pyogenes MGAS10394, complete genome
CP000009.1	Gluconobacter oxydans 621H, complete genome
CP000010.1	Burkholderia mallei ATCC 23344 chromosome 1, complete sequence
CP000011.2	Burkholderia mallei ATCC 23344 chromosome 2, complete sequence
CP000012.1	Helicobacter pylori 51, complete genome
CP000013.1	Borreliella bavariensis PBi chromosome, complete genome
CP000016.1	Candidatus Blochmannia pennsylvanicus str. BPEN, complete genome
CP000017.2	Streptococcus pyogenes MGAS5005, complete genome
CP000020.2	Vibrio fischeri ES114 chromosome I, complete sequence
CP000021.2	Vibrio fischeri ES114 chromosome II, complete sequence
CP000023.1	Streptococcus thermophilus LMG 18311, complete genome
CP000024.1	Streptococcus thermophilus CNRZ1066, complete genome
CP000025.1	Campylobacter jejuni RM1221, complete genome
CP000026.1	Salmonella enterica subsp. enterica serovar Paratyphi A str. ATCC 9150, complete genome
CP000027.1	Dehalococcoides mccartyi 195 chromosome, complete genome
CP000029.1	Staphylococcus epidermidis RP62A, complete genome
CP000030.1	Anaplasma marginale str. St. Maries, complete genome
CP000031.2	Ruegeria pomeroyi DSS-3, complete genome
CP000033.3	Lactobacillus acidophilus NCFM, complete genome
CP000034.1	Shigella dysenteriae Sd197, complete genome
CP000046.1	Staphylococcus aureus subsp. aureus COL, complete genome
CP000049.1	Borrelia turicatae 91E135, complete genome
CP000050.1	Xanthomonas campestris pv. campestris str. 8004, complete genome
CP000051.1	Chlamydia trachomatis A/HAR-13, complete genome
CP000053.1	Rickettsia felis URRWXCal2, complete genome
CP000056.1	Streptococcus pyogenes MGAS6180, complete genome
CP000057.2	Haemophilus influenzae 86-028NP, complete genome
CP000058.1	Pseudomonas savastanoi pv. phaseolicola 1448A chromosome, complete genome
CP000061.1	Aster yellows witches'-broom phytoplasma AYWB, complete genome
CP000075.1	Pseudomonas syringae pv. syringae B728a, complete genome
CP000076.1	Pseudomonas protegens Pf-5, complete genome
CP000077.1	Sulfolobus acidocaldarius DSM 639, complete genome
CP000082.1	Psychrobacter arcticus 273-4, complete genome
CP000083.1	Colwellia psychrerythraea 34H, complete genome
CP000084.1	Candidatus Pelagibacter ubique HTCC1062, complete genome
CP000085.1	Burkholderia thailandensis E264 chromosome II, complete sequence
CP000086.1	Burkholderia thailandensis E264 chromosome I, complete sequence
CP000087.1	Rickettsia bellii RML369-C, complete genome
CP000088.1	Thermobifida fusca YX, complete genome
CP000089.1	Dechloromonas aromatica RCB, complete genome
CP000090.1	Ralstonia eutropha JMP134 chromosome 1, complete sequence
CP000091.1	Ralstonia eutropha JMP134 chromosome 2, complete sequence
CP000094.2	Pseudomonas fluorescens Pf0-1, complete genome
CP000095.2	Prochlorococcus marinus str. NATL2A, complete genome
CP000096.1	Chlorobium luteolum DSM 273, complete genome
CP000097.1	Synechococcus sp. CC9902, complete genome
CP000099.1	Methanosarcina barkeri str. Fusaro, complete genome
CP000100.1	Synechococcus elongatus PCC 7942, complete genome
CP000102.1	Methanosphaera stadtmanae DSM 3091, complete genome
CP000103.1	Nitrosospira multiformis ATCC 25196, complete genome
CP000107.1	Ehrlichia canis str. Jake, complete genome
CP000108.1	Chlorobium chlorochromatii CaD3, complete genome
CP000109.2	Thiomicrospira crunogena XCL-2, complete genome
CP000110.1	Synechococcus sp. CC9605, complete genome
CP000111.1	Prochlorococcus marinus str. MIT 9312, complete genome
CP000112.1	Desulfovibrio alaskensis G20, complete genome
CP000113.1	Myxococcus xanthus DK 1622, complete genome
CP000114.1	Streptococcus agalactiae A909, complete genome
CP000115.1	Nitrobacter winogradskyi Nb-255, complete genome
CP000116.1	Thiobacillus denitrificans ATCC 25259, complete genome
CP000117.1	Anabaena variabilis ATCC 29413, complete genome
CP000118.1	Anabaena variabilis ATCC 29413 incision element, complete sequence
CP000123.1	Mycoplasma capricolum subsp. capricolum ATCC 27343, complete genome
CP000124.1	Burkholderia pseudomallei 1710b chromosome I, complete sequence
CP000125.1	Burkholderia pseudomallei 1710b chromosome II, complete sequence
CP000127.1	Nitrosococcus oceani ATCC 19707, complete genome
CP000133.1	Rhizobium etli CFN 42, complete genome
CP000139.1	Bacteroides vulgatus ATCC 8482, complete genome
CP000140.1	Parabacteroides distasonis ATCC 8503, complete genome
CP000141.1	Carboxydothermus hydrogenoformans Z-2901, complete genome
CP000142.2	Pelobacter carbinolicus DSM 2380, complete genome
CP000148.1	Geobacter metallireducens GS-15, complete genome
CP000150.1	Burkholderia lata strain 383 chromosome 3, complete sequence
CP000151.1	Burkholderia lata strain 383 chromosome 1, complete sequence
CP000152.1	Burkholderia lata strain 383 chromosome 2, complete sequence
CP000153.1	Sulfurimonas denitrificans DSM 1251, complete genome
CP000154.2	Paenibacillus polymyxa E681, complete genome
CP000155.1	Hahella chejuensis KCTC 2396, complete genome
CP000156.1	Lactobacillus delbrueckii subsp. bulgaricus 2038, complete genome
CP000157.1	Erythrobacter litoralis HTCC2594, complete genome
CP000158.1	Hyphomonas neptunium ATCC 15444, complete genome
CP000159.1	Salinibacter ruber DSM 13855, complete genome
CP000227.1	Bacillus cereus Q1, complete genome
CP000230.1	Rhodospirillum rubrum ATCC 11170, complete genome
CP000232.1	Moorella thermoacetica ATCC 39073, complete genome
CP000233.1	Lactobacillus salivarius UCC118, complete genome
CP000235.1	Anaplasma phagocytophilum HZ, complete genome
CP000236.1	Ehrlichia chaffeensis str. Arkansas, complete genome
CP000237.1	Neorickettsia sennetsu strain Miyayama, complete genome
CP000238.1	Baumannia cicadellinicola str. Hc (Homalodisca coagulata), complete genome
CP000239.1	Synechococcus sp. JA-3-3Ab, complete genome
CP000240.1	Synechococcus sp. JA-2-3B'a(2-13), complete genome
CP000241.1	Helicobacter pylori HPAG1, complete genome
CP000243.1	Escherichia coli UTI89, complete genome
CP000245.1	Ramlibacter tataouinensis TTB310, complete genome
CP000246.1	Clostridium perfringens ATCC 13124, complete genome
CP000247.1	Escherichia coli 536, complete genome
CP000248.1	Novosphingobium aromaticivorans DSM 12444, complete genome
CP000249.1	Frankia casuarinae strain CcI3 chromosome, complete genome
CP000250.1	Rhodopseudomonas palustris HaA2, complete genome
CP000251.1	Anaeromyxobacter dehalogenans 2CP-C, complete genome
CP000252.1	Syntrophus aciditrophicus SB, complete genome
CP000253.1	Staphylococcus aureus subsp. aureus NCTC 8325, complete genome
CP000254.1	Methanospirillum hungatei JF-1, complete genome
CP000255.1	Staphylococcus aureus subsp. aureus USA300_FPR3757, complete genome
CP000259.1	Streptococcus pyogenes MGAS9429, complete genome
CP000260.1	Streptococcus pyogenes MGAS10270, complete genome
CP000262.1	Streptococcus pyogenes MGAS10750, complete genome
CP000263.1	Buchnera aphidicola BCc, complete genome
CP000264.1	Jannaschia sp. CCS1, complete genome
CP000267.1	Rhodoferax ferrireducens T118, complete genome
CP000269.1	Janthinobacterium sp. Marseille, complete genome
CP000270.1	Paraburkholderia xenovorans LB400 chromosome 1, complete sequence
CP000271.1	Paraburkholderia xenovorans LB400 chromosome 2, complete sequence
CP000272.1	Paraburkholderia xenovorans LB400 chromosome 3, complete sequence
CP000282.1	Saccharophagus degradans 2-40, complete genome
CP000283.1	Rhodopseudomonas palustris BisB5, complete genome
CP000284.1	Methylobacillus flagellatus KT, complete genome
CP000285.1	Chromohalobacter salexigens DSM 3043, complete genome
CP000300.1	Methanococcoides burtonii DSM 6242, complete genome
CP000301.1	Rhodopseudomonas palustris BisB18, complete genome
CP000302.1	Shewanella denitrificans OS217, complete genome
CP000303.1	Bifidobacterium breve UCC2003, complete genome
CP000304.1	Pseudomonas stutzeri A1501, complete genome
CP000305.1	Yersinia pestis Nepal516, complete genome
CP000308.1	Yersinia pestis Antiqua, complete genome
CP000312.1	Clostridium perfringens SM101, complete genome
CP000315.1	Clostridium phage phiSM101, complete genome
CP000316.1	Polaromonas sp. JS666, complete genome
CP000319.1	Nitrobacter hamburgensis X14, complete genome
CP000323.1	Psychrobacter cryohalolentis K5, complete genome
CP000325.1	Mycobacterium ulcerans Agy99, complete genome
CP000348.1	Leptospira borgpetersenii serovar Hardjo-bovis L550 chromosome 1, complete sequence
CP000349.1	Leptospira borgpetersenii serovar Hardjo-bovis L550 chromosome 2, complete sequence
CP000350.1	Leptospira borgpetersenii serovar Hardjo-bovis JB197 chromosome 1, complete sequence
CP000351.1	Leptospira borgpetersenii serovar Hardjo-bovis JB197 chromosome 2, complete sequence
CP000352.1	Cupriavidus metallidurans CH34, complete genome
CP000356.1	Sphingopyxis alaskensis RB2256, complete genome
CP000359.1	Deinococcus geothermalis DSM 11300, complete genome
CP000360.1	Candidatus Koribacter versatilis Ellin345, complete genome
CP000361.1	Arcobacter butzleri RM4018, complete genome
CP000362.1	Roseobacter denitrificans OCh 114, complete genome
CP000377.1	Ruegeria sp. TM1040 chromosome, complete genome
CP000378.1	Burkholderia cenocepacia AU 1054 chromosome 1, complete sequence
CP000379.1	Burkholderia cenocepacia AU 1054 chromosome 2, complete sequence
CP000380.1	Burkholderia cenocepacia AU 1054 chromosome 3, complete sequence
CP000381.1	Neisseria meningitidis 053442, complete genome
CP000382.1	Clostridium novyi NT, complete genome
CP000383.1	Cytophaga hutchinsonii ATCC 33406, complete genome
CP000384.1	Mycobacterium sp. MCS, complete genome
CP000386.1	Rubrobacter xylanophilus DSM 9941, complete genome
CP000387.1	Streptococcus sanguinis SK36, complete genome
CP000388.1	Pseudoalteromonas atlantica T6c, complete genome
CP000390.1	Chelativorans sp. BNC1, complete genome
CP000393.1	Trichodesmium erythraeum IMS101, complete genome
CP000394.2	Granulibacter bethesdensis CGDNIH1 chromosome, complete genome
CP000409.1	Rickettsia canadensis str. McKiel, complete genome
CP000410.2	Streptococcus pneumoniae D39, complete genome
CP000411.1	Oenococcus oeni PSU-1, complete genome
CP000412.1	Lactobacillus delbrueckii subsp. bulgaricus ATCC BAA-365, complete genome
CP000413.1	Lactobacillus gasseri ATCC 33323, complete genome
CP000414.1	Leuconostoc mesenteroides subsp. mesenteroides ATCC 8293, complete genome
CP000416.1	Lactobacillus brevis ATCC 367, complete genome
CP000419.1	Streptococcus thermophilus LMD-9, complete genome
CP000422.1	Pediococcus pentosaceus ATCC 25745, complete genome
CP000423.1	Lactobacillus paracasei ATCC 334, complete genome
CP000425.1	Lactococcus lactis subsp. cremoris SK11, complete genome
CP000431.1	Rhodococcus jostii RHA1, complete genome
CP000435.1	Synechococcus sp. CC9311, complete genome
CP000436.1	Haemophilus somnus 129PT, complete genome
CP000437.1	Francisella tularensis subsp. holarctica OSU18, complete genome
CP000438.1	Pseudomonas aeruginosa UCBPP-PA14, complete genome
CP000439.1	Francisella tularensis subsp. novicida U112, complete genome
CP000440.1	Burkholderia ambifaria AMMD chromosome 1, complete sequence
CP000441.1	Burkholderia ambifaria AMMD chromosome 2, complete sequence
CP000442.1	Burkholderia ambifaria AMMD chromosome 3, complete sequence
CP000444.1	Shewanella sp. MR-7, complete genome
CP000445.1	Shewanella sp. MR-7, complete sequence
CP000446.1	Shewanella sp. MR-4, complete genome
CP000447.1	Shewanella frigidimarina NCIMB 400, complete genome
CP000448.1	Syntrophomonas wolfei subsp. wolfei str. Goettingen G311, complete genome
CP000449.1	Maricaulis maris MCS10, complete genome
CP000450.1	Nitrosomonas eutropha C91, complete genome
CP000453.1	Alkalilimnicola ehrlichii MLHE-1, complete genome
CP000454.1	Arthrobacter sp. FB24, complete genome
CP000458.1	Burkholderia cenocepacia HI2424 chromosome 1, complete sequence
CP000459.1	Burkholderia cenocepacia HI2424 chromosome 2, complete sequence
CP000460.1	Burkholderia cenocepacia HI2424 chromosome 3, complete sequence
CP000462.1	Aeromonas hydrophila subsp. hydrophila ATCC 7966, complete genome
CP000463.1	Rhodopseudomonas palustris BisA53, complete genome
CP000468.1	Escherichia coli APEC O1, complete genome
CP000469.1	Shewanella sp. ANA-3 chromosome 1, complete sequence
CP000471.1	Magnetococcus marinus MC-1, complete genome
CP000472.1	Shewanella piezotolerans WP3, complete genome
CP000473.1	Candidatus Solibacter usitatus Ellin6076 chromosome, complete genome
CP000474.1	Paenarthrobacter aurescens TC1 chromosome, complete genome
CP000478.1	Syntrophobacter fumaroxidans MPOB, complete genome
CP000479.1	Mycobacterium avium 104, complete genome
CP000480.1	Mycobacterium smegmatis str. MC2 155, complete genome
CP000481.1	Acidothermus cellulolyticus 11B, complete genome
CP000482.1	Pelobacter propionicus DSM 2379, complete genome
CP000485.1	Bacillus thuringiensis str. Al Hakam, complete genome
CP000487.1	Campylobacter fetus subsp. fetus 82-40, complete genome
CP000488.1	Candidatus Ruthia magnifica str. Cm (Calyptogena magnifica), complete genome
CP000489.1	Paracoccus denitrificans PD1222 chromosome 1, complete sequence
CP000490.1	Paracoccus denitrificans PD1222 chromosome 2, complete sequence
CP000492.1	Chlorobium phaeobacteroides DSM 266, complete genome
CP000493.1	Hyperthermus butylicus DSM 5456, complete genome
CP000494.1	Bradyrhizobium sp. BTAi1, complete genome
CP000503.1	Shewanella sp. W3-18-1, complete genome
CP000504.1	Pyrobaculum islandicum DSM 4184, complete genome
CP000505.1	Thermofilum pendens Hrk 5, complete genome
CP000507.1	Shewanella amazonensis SB2B, complete genome
CP000508.1	Nocardioides sp. JS614, complete sequence
CP000509.1	Nocardioides sp. JS614, complete genome
CP000510.1	Psychromonas ingrahamii 37, complete genome
CP000511.1	Mycobacterium vanbaalenii PYR-1, complete genome
CP000512.1	Acidovorax citrulli AAC00-1, complete genome
CP000513.1	Dichelobacter nodosus VCS1703A, complete genome
CP000514.1	Marinobacter hydrocarbonoclasticus VT8 chromosome, complete genome
CP000517.1	Lactobacillus helveticus DPC 4571, complete genome
CP000518.1	Mycobacterium sp. KMS, complete genome
CP000524.1	Bartonella bacilliformis KC583, complete genome
CP000525.1	Burkholderia mallei SAVP1 chromosome II, complete sequence
CP000526.1	Burkholderia mallei SAVP1 chromosome I, complete sequence
CP000527.1	Desulfovibrio vulgaris DP4, complete genome
CP000529.1	Polaromonas naphthalenivorans CJ2, complete genome
CP000538.1	Campylobacter jejuni subsp. jejuni 81-176, complete genome
CP000539.1	Acidovorax sp. JS42, complete genome
CP000542.1	Verminephrobacter eiseniae EF01-2, complete genome
CP000544.1	Halorhodospira halophila SL1, complete genome
CP000545.1	Burkholderia mallei NCTC 10229 chromosome II, complete sequence
CP000546.1	Burkholderia mallei NCTC 10229 chromosome I, complete sequence
CP000547.1	Burkholderia mallei NCTC 10247 chromosome II, complete sequence
CP000548.1	Burkholderia mallei NCTC 10247 chromosome I, complete sequence
CP000551.1	Prochlorococcus marinus str. AS9601, complete genome
CP000552.1	Prochlorococcus marinus str. MIT 9515, complete genome
CP000553.1	Prochlorococcus marinus str. NATL1A, complete genome
CP000555.1	Methylibium petroleiphilum PM1, complete genome
CP000557.1	Geobacillus thermodenitrificans NG80-2, complete genome
CP000559.1	Methanocorpusculum labreanum Z, complete genome
CP000560.1	Bacillus amyloliquefaciens subsp. plantarum str. FZB42, complete genome
CP000562.1	Methanoculleus marisnigri JR1, complete genome
CP000563.1	Shewanella baltica OS155, complete genome
CP000568.1	Ruminiclostridium thermocellum ATCC 27405 chromosome, complete genome
CP000569.1	Actinobacillus pleuropneumoniae L20 serotype 5b complete genome
CP000570.1	Burkholderia pseudomallei 668 chromosome I, complete sequence
CP000571.1	Burkholderia pseudomallei 668 chromosome II, complete sequence
CP000572.1	Burkholderia pseudomallei 1106a chromosome I, complete sequence
CP000573.1	Burkholderia pseudomallei 1106a chromosome II, complete sequence
CP000574.1	Leuconostoc mesenteroides KFRI-MG, complete genome
CP000575.1	Staphylothermus marinus F1, complete genome
CP000576.1	Prochlorococcus marinus str. MIT 9301, complete genome
CP000577.1	Rhodobacter sphaeroides ATCC 17029 chromosome 1, complete sequence
CP000578.1	Rhodobacter sphaeroides ATCC 17029 chromosome 2, complete sequence
CP000580.1	Mycobacterium sp. JLS, complete genome
CP000605.1	Bifidobacterium longum DJO10A, complete genome
CP000606.1	Shewanella loihica PV-4, complete genome
CP000607.1	Chlorobium phaeovibrioides DSM 265, complete genome
CP000608.1	Francisella tularensis subsp. tularensis WY96-3418, complete genome
CP000609.1	Methanococcus maripaludis C5, complete genome
CP000611.1	Mycobacterium tuberculosis H37Ra, complete genome
CP000612.1	Desulfotomaculum reducens MI-1, complete genome
CP000613.2	Rhodospirillum centenum SW, complete genome
CP000626.1	Vibrio cholerae O395 chromosome 1, complete genome
CP000627.1	Vibrio cholerae O395 chromosome 2, complete genome
CP000628.1	Agrobacterium radiobacter K84 chromosome 1, complete sequence
CP000629.1	Agrobacterium radiobacter K84 chromosome 2, complete sequence
CP000633.1	Agrobacterium vitis S4 chromosome 1, complete sequence
CP000634.1	Agrobacterium vitis S4 chromosome 2, complete sequence
CP000644.1	Aeromonas salmonicida subsp. salmonicida A449, complete genome
CP000647.1	Klebsiella pneumoniae subsp. pneumoniae MGH 78578, complete genome
CP000653.1	Enterobacter sp. 638, complete genome
CP000655.1	Polynucleobacter asymbioticus QLW-P1DMWA-1, complete genome
CP000656.1	Mycobacterium gilvum PYR-GCK, complete genome
CP000661.1	Rhodobacter sphaeroides ATCC 17025, complete genome
CP000667.1	Salinispora tropica CNB-440, complete genome
CP000668.1	Yersinia pestis Pestoides F, complete genome
CP000673.1	Clostridium kluyveri DSM 555, complete genome
CP000675.2	Legionella pneumophila str. Corby, complete genome
CP000678.1	Methanobrevibacter smithii ATCC 35061, complete genome
CP000679.1	Caldicellulosiruptor saccharolyticus DSM 8903, complete genome
CP000680.1	Pseudomonas mendocina ymp, complete genome
CP000681.1	Shewanella putrefaciens CN-32, complete genome
CP000682.1	Metallosphaera sedula DSM 5348, complete genome
CP000683.1	Rickettsia massiliae MTU5, complete genome
CP000685.1	Flavobacterium johnsoniae UW101, complete genome
CP000686.1	Roseiflexus sp. RS-1, complete genome
CP000687.1	Actinobacillus pleuropneumoniae serovar 3 str. JL03, complete genome
CP000688.1	Dehalococcoides mccartyi BAV1 chromosome, complete genome
CP000697.1	Acidiphilium cryptum JF-5, complete genome
CP000698.1	Geobacter uraniireducens Rf4, complete genome
CP000699.1	Sphingomonas wittichii RW1, complete genome
CP000702.1	Thermotoga petrophila RKU-1, complete genome
CP000703.1	Staphylococcus aureus subsp. aureus JH9, complete genome
CP000705.1	Lactobacillus reuteri DSM 20016, complete genome
CP000708.1	Brucella ovis ATCC 25840 chromosome I, complete sequence
CP000709.1	Brucella ovis ATCC 25840 chromosome II, complete sequence
CP000712.1	Pseudomonas putida F1, complete genome
CP000713.1	Psychrobacter sp. PRwf-1, complete genome
CP000716.1	Thermosipho melanesiensis BI429, complete genome
CP000717.1	Mycobacterium tuberculosis F11, complete genome
CP000720.1	Yersinia pseudotuberculosis IP 31758, complete genome
CP000721.1	Clostridium beijerinckii NCIMB 8052, complete genome
CP000724.1	Alkaliphilus metalliredigens QYMF, complete genome
CP000725.1	Streptococcus gordonii str. Challis substr. CH1, complete genome
CP000726.1	Clostridium botulinum A str. ATCC 19397, complete genome
CP000727.1	Clostridium botulinum A str. Hall, complete genome
CP000728.1	Clostridium botulinum F str. Langeland, complete genome
CP000730.1	Staphylococcus aureus subsp. aureus USA300_TCH1516, complete genome
CP000733.1	Coxiella burnetii Dugway 5J108-111, complete genome
CP000736.1	Staphylococcus aureus subsp. aureus JH1, complete genome
CP000738.1	Sinorhizobium medicae WSM419, complete genome
CP000742.1	Methanococcus vannielii SB, complete genome
CP000743.1	Methanococcus aeolicus Nankai-3, complete genome
CP000744.1	Pseudomonas aeruginosa PA7, complete genome
CP000745.1	Methanococcus maripaludis C7, complete genome
CP000746.1	Actinobacillus succinogenes 130Z, complete genome
CP000747.1	Phenylobacterium zucineum HLK1, complete genome
CP000749.1	Marinomonas sp. MWYL1, complete genome
CP000750.2	Kineococcus radiotolerans SRS30216, complete genome
CP000753.1	Shewanella baltica OS185, complete genome
CP000758.1	Ochrobactrum anthropi ATCC 49188 chromosome 1, complete sequence
CP000759.1	Ochrobactrum anthropi ATCC 49188 chromosome 2, complete sequence
CP000764.1	Bacillus cytotoxicus NVH 391-98, complete genome
CP000766.3	Rickettsia rickettsii str. Iowa, complete genome
CP000767.2	Campylobacter curvus 525.92, complete genome
CP000769.1	Anaeromyxobacter sp. Fw109-5, complete genome
CP000771.1	Fervidobacterium nodosum Rt17-B1, complete genome
CP000774.1	Parvibaculum lavamentivorans DS-1, complete genome
CP000776.1	Campylobacter hominis ATCC BAA-381, complete genome
CP000777.1	Leptospira biflexa serovar Patoc strain 'Patoc 1 (Ames)' chromosome I, complete sequence
CP000778.1	Leptospira biflexa serovar Patoc strain 'Patoc 1 (Ames)' chromosome II, complete sequence
CP000780.1	Methanoregula boonei 6A8 chromosome, complete genome
CP000781.1	Xanthobacter autotrophicus Py2, complete genome
CP000783.1	Cronobacter sakazakii ATCC BAA-894, complete genome
CP000786.1	Leptospira biflexa serovar Patoc strain 'Patoc 1 (Paris)' chromosome I, complete sequence
CP000787.1	Leptospira biflexa serovar Patoc strain 'Patoc 1 (Paris)' chromosome II, complete sequence
CP000789.1	Vibrio campbellii ATCC BAA-1116 chromosome I, complete sequence
CP000790.1	Vibrio campbellii ATCC BAA-1116 chromosome II, complete sequence
CP000792.2	Campylobacter concisus 13826, complete genome
CP000800.1	Escherichia coli E24377A, complete genome
CP000802.1	Escherichia coli HS, complete genome
CP000803.1	Francisella tularensis subsp. holarctica FTNF002-00, complete genome
CP000804.1	Roseiflexus castenholzii DSM 13941, complete genome
CP000806.1	Cyanothece sp. ATCC 51142 circular chromosome, complete sequence
CP000807.1	Cyanothece sp. ATCC 51142 linear chromosome, complete sequence
CP000812.1	Pseudothermotoga lettingae TMO chromosome, complete genome
CP000813.4	Bacillus pumilus SAFR-032, complete genome
CP000814.1	Campylobacter jejuni subsp. jejuni 81116, complete genome
CP000816.1	Ignicoccus hospitalis KIN4/I, complete genome
CP000819.1	Escherichia coli B str. REL606, complete genome
CP000820.1	Frankia sp. EAN1pec, complete genome
CP000821.1	Shewanella sediminis HAW-EB3, complete genome
CP000822.1	Citrobacter koseri ATCC BAA-895, complete genome
CP000825.1	Prochlorococcus marinus str. MIT 9215, complete genome
CP000826.1	Serratia proteamaculans 568, complete genome
CP000828.1	Acaryochloris marina MBIC11017, complete genome
CP000829.1	Streptococcus pyogenes NZ131, complete genome
CP000830.1	Dinoroseobacter shibae DFL 12, complete genome
CP000837.1	Streptococcus suis GZ1, complete genome
CP000847.1	Rickettsia akari str. Hartford, complete genome
CP000848.1	Rickettsia rickettsii str. 'Sheila Smith', complete genome
CP000849.1	Rickettsia bellii OSU 85-389, complete genome
CP000850.1	Salinispora arenicola CNS-205, complete genome
CP000851.1	Shewanella pealeana ATCC 700345, complete genome
CP000852.1	Caldivirga maquilingensis IC-167, complete genome
CP000853.1	Alkaliphilus oremlandii OhILAs, complete genome
CP000854.1	Mycobacterium marinum M, complete genome
CP000855.1	Thermococcus onnurineus NA1, complete genome
CP000857.1	Salmonella enterica subsp. enterica serovar Paratyphi C strain RKS4594, complete genome
CP000859.1	Desulfococcus oleovorans Hxd3, complete genome
CP000860.1	Candidatus Desulforudis audaxviator MP104C, complete genome
CP000863.1	Acinetobacter baumannii ACICU, complete genome
CP000867.1	Methanococcus maripaludis C6, complete genome
CP000868.1	Burkholderia multivorans ATCC 17616 chromosome 1, complete sequence
CP000869.1	Burkholderia multivorans ATCC 17616 chromosome 2, complete sequence
CP000870.1	Burkholderia multivorans ATCC 17616 chromosome 3, complete sequence
CP000872.1	Brucella canis ATCC 23365 chromosome I, complete sequence
CP000873.1	Brucella canis ATCC 23365 chromosome II, complete sequence
CP000879.1	Petrotoga mobilis SJ95, complete genome
CP000880.1	Salmonella enterica subsp. arizonae serovar 62:z4,z23:--, complete genome
CP000884.1	Delftia acidovorans SPH-1, complete genome
CP000885.1	Lachnoclostridium phytofermentans ISDg chromosome, complete genome
CP000886.1	Salmonella enterica subsp. enterica serovar Paratyphi B str. SPB7, complete genome
CP000887.1	Brucella abortus S19 chromosome 1, complete sequence
CP000888.1	Brucella abortus S19 chromosome 2, complete sequence
CP000890.1	Coxiella burnetii RSA 331, complete genome
CP000891.1	Shewanella baltica OS195, complete genome
CP000896.1	Acholeplasma laidlawii PG-8A, complete genome
CP000901.1	Yersinia pestis Angola, complete genome
CP000903.1	Bacillus weihenstephanensis KBAB4, complete genome
CP000908.1	Methylobacterium extorquens PA1, complete genome
CP000909.1	Chloroflexus aurantiacus J-10-fl, complete genome
CP000910.1	Renibacterium salmoninarum ATCC 33209, complete genome
CP000911.1	Brucella suis ATCC 23445 chromosome I, complete sequence
CP000912.1	Brucella suis ATCC 23445 chromosome II, complete sequence
CP000915.1	Francisella tularensis subsp. mediasiatica FSC147, complete genome
CP000916.1	Thermotoga neapolitana DSM 4359, complete genome
CP000918.1	Streptococcus pneumoniae 70585, complete genome
CP000919.1	Streptococcus pneumoniae JJA, complete genome
CP000920.1	Streptococcus pneumoniae P1031, complete genome
CP000921.1	Streptococcus pneumoniae Taiwan19F-14, complete genome
CP000922.1	Anoxybacillus flavithermus WK1, complete genome
CP000923.1	Thermoanaerobacter sp. X514, complete genome
CP000924.1	Thermoanaerobacter pseudethanolicus ATCC 33223, complete genome
CP000926.1	Pseudomonas putida GB-1, complete genome
CP000927.1	Caulobacter sp. K31, complete genome
CP000930.2	Heliobacterium modesticaldum Ice1 strain Ice1, complete genome
CP000931.1	Shewanella halifaxensis HAW-EB4, complete genome
CP000932.1	Campylobacter lari RM2100, complete genome
CP000934.1	Cellvibrio japonicus Ueda107, complete genome
CP000936.1	Streptococcus pneumoniae Hungary19A-6, complete genome
CP000937.1	Francisella philomiragia subsp. philomiragia ATCC 25017, complete genome
CP000939.1	Clostridium botulinum B1 str. Okra, complete genome
CP000941.1	Xylella fastidiosa M12, complete genome
CP000942.1	Ureaplasma parvum serovar 3 str. ATCC 27815, complete genome
CP000943.1	Methylobacterium sp. 4-46, complete genome
CP000946.1	Escherichia coli ATCC 8739, complete genome
CP000947.1	Haemophilus somnus 2336, complete genome
CP000948.1	Escherichia coli str. K12 substr. DH10B, complete genome
CP000949.1	Pseudomonas putida W619, complete genome
CP000950.1	Yersinia pseudotuberculosis YPIII, complete genome
CP000951.1	Synechococcus sp. PCC 7002, complete genome
CP000958.1	Burkholderia cenocepacia MC0-3 chromosome 1, complete sequence
CP000959.1	Burkholderia cenocepacia MC0-3 chromosome 2, complete sequence
CP000960.1	Burkholderia cenocepacia MC0-3 chromosome 3, complete sequence
CP000961.1	Shewanella woodyi ATCC 51908, complete genome
CP000962.1	Clostridium botulinum A3 str. Loch Maree, complete genome
CP000964.1	Klebsiella pneumoniae 342, complete genome
CP000967.2	Xanthomonas oryzae pv. oryzae PXO99A, complete genome
CP000968.1	Candidatus Korarchaeum cryptofilum OPF8, complete genome
CP000969.1	Thermotoga sp. RQ2, complete genome
CP000970.1	Escherichia coli SMS-3-5, complete genome
CP000975.1	Methylacidiphilum infernorum V4, complete genome
CP000976.1	Borrelia duttonii Ly, complete genome
CP000993.1	Borrelia recurrentis A1, complete genome
CP001001.1	Methylobacterium radiotolerans JCM 2831, complete genome
CP001010.1	Polynucleobacter necessarius subsp. necessarius STIR1, complete genome
CP001011.1	Xylella fastidiosa M23, complete genome
CP001013.1	Leptothrix cholodnii SP-6, complete genome
CP001015.1	Streptococcus pneumoniae G54, complete genome
CP001016.1	Beijerinckia indica subsp. indica ATCC 9039, complete genome
CP001019.1	Coxiella burnetii CbuG_Q212, complete genome
CP001020.1	Coxiella burnetii CbuK_Q154, complete genome
CP001022.1	Exiguobacterium sibiricum 255-15, complete genome
CP001025.1	Burkholderia ambifaria MC40-6 chromosome 1, complete sequence
CP001026.1	Burkholderia ambifaria MC40-6 chromosome 2, complete sequence
CP001027.1	Burkholderia ambifaria MC40-6 chromosome 3, complete sequence
CP001029.1	Methylobacterium populi BJ001, complete genome
CP001032.1	Opitutus terrae PB90-1, complete genome
CP001033.1	Streptococcus pneumoniae CGSP14, complete genome
CP001034.1	Natranaerobius thermophilus JW/NM-WN-LF, complete genome
CP001037.1	Nostoc punctiforme PCC 73102, complete genome
CP001043.1	Paraburkholderia phymatum STM815 chromosome 1, complete sequence
CP001044.1	Paraburkholderia phymatum STM815 chromosome 2, complete sequence
CP001047.1	Mycoplasma arthritidis 158L3-1, complete genome
CP001048.1	Yersinia pseudotuberculosis PB1/+, complete genome
CP001050.1	Neisseria gonorrhoeae NCCP11945, complete genome
CP001052.1	Paraburkholderia phytofirmans PsJN chromosome 1, complete sequence
CP001053.1	Paraburkholderia phytofirmans PsJN chromosome 2, complete sequence
CP001055.1	Elusimicrobium minutum Pei191, complete genome
CP001056.1	Clostridium botulinum B str. Eklund 17B, complete genome
CP001068.1	Ralstonia pickettii 12J chromosome 1, complete sequence
CP001069.1	Ralstonia pickettii 12J chromosome 2, complete sequence
CP001071.1	Akkermansia muciniphila ATCC BAA-835, complete genome
CP001072.2	Helicobacter pylori Shi470, complete genome
CP001074.1	Rhizobium etli CIAT 652, complete genome
CP001078.1	Clostridium botulinum E3 str. Alaska E43, complete genome
CP001079.1	Anaplasma marginale str. Florida, complete genome
CP001080.1	Sulfurihydrogenibium sp. YO3AOP1, complete genome
CP001083.1	Clostridium botulinum Ba4 str. 657, complete genome
CP001084.2	Lactobacillus casei str. Zhang, complete genome
CP001085.1	Candidatus Riesia pediculicola USDA, complete genome
CP001087.1	Desulfobacterium autotrophicum HRM2, complete genome
CP001089.1	Geobacter lovleyi SZ, complete genome
CP001091.1	Actinobacillus pleuropneumoniae serovar 7 str. AP76, complete genome
CP001095.1	Bifidobacterium longum subsp. infantis ATCC 15697, complete genome
CP001096.1	Rhodopseudomonas palustris TIE-1, complete genome
CP001097.1	Chlorobium limicola DSM 245, complete genome
CP001098.1	Halothermothrix orenii H 168, complete genome
CP001099.1	Chlorobaculum parvum NCIB 8327, complete genome
CP001100.1	Chloroherpeton thalassium ATCC 35110, complete genome
CP001101.1	Chlorobium phaeobacteroides BS1, complete genome
CP001102.1	Candidatus Amoebophilus asiaticus 5a2, complete genome
CP001103.3	Alteromonas mediterranea DE chromosome, complete genome
CP001104.1	[Eubacterium] eligens ATCC 27750 chromosome, complete genome
CP001107.1	[Eubacterium] rectale ATCC 33656 chromosome, complete genome
CP001108.1	Prosthecochloris aestuarii DSM 271, complete genome
CP001110.1	Pelodictyon phaeoclathratiforme BU-1, complete genome
CP001111.1	Stenotrophomonas maltophilia R551-3, complete genome
CP001113.1	Salmonella enterica subsp. enterica serovar Newport str. SL254, complete genome
CP001114.1	Deinococcus deserti VCD115, complete genome
CP001120.1	Salmonella enterica subsp. enterica serovar Heidelberg str. SL476, complete genome
CP001124.1	Geobacter bemidjiensis Bem, complete genome
CP001127.1	Salmonella enterica subsp. enterica serovar Schwarzengrund str. CVM19633, complete genome
CP001129.1	Streptococcus equi subsp. zooepidemicus MGCS10565, complete genome
CP001130.1	Hydrogenobaculum sp. Y04AAS1, complete genome
CP001131.1	Anaeromyxobacter sp. K, complete genome
CP001132.1	Acidithiobacillus ferrooxidans ATCC 53993, complete genome
CP001135.1	Edwardsiella tarda EIB202, complete genome
CP001138.1	Salmonella enterica subsp. enterica serovar Agona str. SL483, complete genome
CP001140.1	Desulfurococcus kamchatkensis 1221n, complete genome
CP001144.1	Salmonella enterica subsp. enterica serovar Dublin str. CT_02021853, complete genome
CP001145.1	Coprothermobacter proteolyticus DSM 5265, complete genome
CP001146.1	Dictyoglomus thermophilum H-6-12, complete genome
CP001147.1	Thermodesulfovibrio yellowstonii DSM 11347, complete genome
CP001150.1	Rhodobacter sphaeroides KD131 chromosome 1, complete sequence
CP001151.1	Rhodobacter sphaeroides KD131 chromosome 2, complete sequence
CP001154.1	Laribacter hongkongensis HLHK9, complete genome
CP001157.1	Azotobacter vinelandii DJ, complete genome
CP001158.1	Buchnera aphidicola str. Tuc7 (Acyrthosiphon pisum), complete genome
CP001161.1	Buchnera aphidicola str. 5A (Acyrthosiphon pisum), complete genome
CP001164.1	Escherichia coli O157:H7 str. EC4115, complete genome
CP001172.1	Acinetobacter baumannii AB307-0294, complete genome
CP001173.1	Helicobacter pylori G27, complete genome
CP001175.1	Listeria monocytogenes HCC23, complete genome
CP001176.1	Bacillus cereus B4264, complete genome
CP001177.1	Bacillus cereus AH187, complete genome
CP001182.2	Acinetobacter baumannii AB0057, complete genome
CP001184.1	Ureaplasma urealyticum serovar 10 str. ATCC 33699, complete genome
CP001185.1	Thermosipho africanus TCF52B, complete genome
CP001186.1	Bacillus cereus G9842, complete genome
CP001189.1	Gluconacetobacter diazotrophicus PAl 5, complete genome
CP001191.1	Rhizobium leguminosarum bv. trifolii WSM2304, complete genome
CP001196.1	Oligotropha carboxidovorans OM5 strain OM5, complete genome
CP001197.1	Desulfovibrio vulgaris str. 'Miyazaki F', complete genome
CP001205.1	Borrelia burgdorferi ZS7, complete genome
CP001213.1	Bifidobacterium animalis subsp. lactis AD011, complete genome
CP001215.1	Bacillus anthracis str. CDC 684, complete genome
CP001217.1	Helicobacter pylori P12, complete genome
CP001219.1	Acidithiobacillus ferrooxidans ATCC 23270, complete genome
CP001220.2	Comamonas testosteroni CNB-2, complete genome
CP001221.1	Leptospira interrogans serovar Lai str. IPAV chromosome 1, complete sequence
CP001222.1	Leptospira interrogans serovar Lai str. IPAV chromosome 2, complete sequence
CP001227.1	Rickettsia peacockii str. Rustic, complete genome
CP001229.1	Sulfurihydrogenibium azorense Az-Fu1, complete genome
CP001230.1	Persephonella marina EX-H1, complete genome
CP001233.1	Vibrio cholerae M66-2 chromosome I, complete sequence
CP001234.1	Vibrio cholerae M66-2 chromosome II, complete sequence
CP001235.1	Vibrio cholerae O395 chromosome I, complete sequence
CP001236.1	Vibrio cholerae O395 chromosome II, complete sequence
CP001251.1	Dictyoglomus turgidum DSM 6724, complete genome
CP001252.1	Shewanella baltica OS223, complete genome
CP001275.1	Thermomicrobium roseum DSM 5159, complete genome
CP001279.1	Nautilia profundicola AmH, complete genome
CP001280.1	Methylocella silvestris BL2, complete genome
CP001281.2	Thauera sp. MZ1T, complete genome
CP001283.1	Bacillus cereus AH820, complete genome
CP001287.1	Cyanothece sp. PCC 8801, complete genome
CP001291.1	Cyanothece sp. PCC 7424, complete genome
CP001298.1	Methylobacterium extorquens CM4, complete genome
CP001312.1	Rhodobacter capsulatus SB 1003, complete genome
CP001321.1	Haemophilus parasuis SH0165, complete genome
CP001322.1	Desulfatibacillum alkenivorans AK-01, complete genome
CP001336.1	Desulfitobacterium hafniense DCB-2, complete genome
CP001337.1	Chloroflexus aggregans DSM 9485, complete genome
CP001338.1	Methanosphaerula palustris E1-9c chromosome, complete genome
CP001339.1	Thioalkalivibrio sulfidiphilus HL-EbGr7 chromosome, complete genome
CP001340.1	Caulobacter crescentus NA1000, complete genome
CP001341.1	Pseudarthrobacter chlorophenolicus A6 chromosome, complete genome
CP001344.1	Cyanothece sp. PCC 7425, complete genome
CP001348.1	[Clostridium] cellulolyticum H10 chromosome, complete genome
CP001349.1	Methylobacterium nodulans ORS 2060, complete genome
CP001357.1	Brachyspira hyodysenteriae WA1, complete genome
CP001358.1	Desulfovibrio desulfuricans subsp. desulfuricans str. ATCC 27774, complete genome
CP001359.1	Anaeromyxobacter dehalogenans 2CP-1, complete genome
CP001361.1	Bifidobacterium bifidum BGN4, complete genome
CP001363.1	Salmonella enterica subsp. enterica serovar Typhimurium str. 14028S, complete genome
CP001364.1	Chloroflexus sp. Y-400-fl, complete genome
CP001365.1	Halorubrum lacusprofundi ATCC 49239 chromosome 1, complete sequence
CP001366.1	Halorubrum lacusprofundi ATCC 49239 chromosome 2, complete sequence
CP001368.1	Escherichia coli O157:H7 str. TW14359, complete genome
CP001389.1	Sinorhizobium fredii NGR234, complete genome
CP001390.1	Geobacter daltonii FRC-32, complete genome
CP001391.1	Wolbachia sp. wRi, complete genome
CP001392.1	Acidovorax ebreus TPSY, complete genome
CP001393.1	Caldicellulosiruptor bescii DSM 6725, complete genome
CP001396.1	Escherichia coli BW2952, complete genome
CP001397.1	Nonlabens dokdonensis DSW-6, complete genome
CP001398.1	Thermococcus gammatolerans EJ3, complete genome
CP001399.1	Sulfolobus islandicus L.S.2.15, complete genome
CP001400.1	Sulfolobus islandicus M.14.25, complete genome
CP001401.1	Sulfolobus islandicus M.16.27, complete genome
CP001403.1	Sulfolobus islandicus Y.G.57.14, complete genome
CP001404.1	Sulfolobus islandicus Y.N.15.51, complete genome
CP001407.1	Bacillus cereus 03BB102, complete genome
CP001409.1	Pasteurella multocida subsp. multocida str. 3480, complete genome
CP001429.2	Blattabacterium sp. (Periplaneta americana) str. BPLAN, complete genome
CP001431.1	Neorickettsia risticii str. Illinois, complete genome
CP001463.1	Thermococcus sibiricus MM 739, complete genome
CP001472.1	Acidobacterium capsulatum ATCC 51196, complete genome
CP001485.1	Vibrio cholerae MJ-1236 chromosome 1, complete sequence
CP001486.1	Vibrio cholerae MJ-1236 chromosome 2, complete sequence
CP001487.1	Blattabacterium sp. (Blattella germanica) str. Bge, complete genome
CP001488.1	Brucella melitensis ATCC 23457 chromosome I, complete sequence
CP001489.1	Brucella melitensis ATCC 23457 chromosome II, complete sequence
CP001503.2	Burkholderia glumae BGR1 chromosome 1, complete sequence
CP001504.2	Burkholderia glumae BGR1 chromosome 2, complete sequence
CP001509.3	Escherichia coli BL21(DE3), complete genome
CP001510.1	Methylobacterium extorquens AM1, complete genome
CP001515.1	Bifidobacterium animalis subsp. lactis Bl-04, complete genome
CP001560.1	Shimwellia blattae DSM 4481 = NBRC 105725, complete genome
CP001561.1	Neisseria meningitidis alpha710, complete genome
CP001562.1	Bartonella grahamii as4aup, complete genome
CP001578.1	Brucella microti CCM 4915 chromosome 1, complete sequence
CP001579.1	Brucella microti CCM 4915 chromosome 2, complete sequence
CP001581.1	Clostridium botulinum A2 str. Kyoto, complete genome
CP001582.1	Helicobacter pylori v225d, complete genome
CP001584.1	Rickettsia prowazekii Rp22, complete genome
CP001585.1	Yersinia pestis D106004, complete genome
CP001589.1	Yersinia pestis D182038, complete genome
CP001593.1	Yersinia pestis Z176003, complete genome
CP001598.1	Bacillus anthracis str. A0248, complete genome
CP001600.2	Edwardsiella ictaluri 93-146, complete genome
CP001601.1	Corynebacterium aurimucosum ATCC 700975, complete genome
CP001602.2	Listeria monocytogenes 08-5578, complete genome
CP001604.1	Listeria monocytogenes 08-5923, complete genome
CP001606.1	Bifidobacterium animalis subsp. lactis DSM 10140, complete genome
CP001607.1	Aggregatibacter aphrophilus NJ8700, complete genome
CP001608.1	Yersinia pestis biovar Medievalis str. Harbin 35, complete genome
CP001612.1	Rickettsia africae ESF-5, complete genome
CP001614.2	Teredinibacter turnerae T7901, complete genome
CP001615.1	Exiguobacterium sp. AT1b, complete genome
CP001616.1	Tolumonas auensis DSM 9187, complete genome
CP001617.1	Lactobacillus plantarum JDM1, complete genome
CP001618.1	Beutenbergia cavernae DSM 12333, complete genome
CP001619.1	Dyadobacter fermentans DSM 18053, complete genome
CP001620.1	Corynebacterium kroppenstedtii DSM 44385, complete genome
CP001621.1	Mycoplasma mycoides subsp. capri str. GM12 transgenic clone tetM-lacZ, complete genome
CP001622.1	Rhizobium leguminosarum bv. trifolii WSM1325, complete genome
CP001628.1	Micrococcus luteus NCTC 2665, complete genome
CP001629.1	Desulfomicrobium baculatum DSM 4028, complete genome
CP001630.1	Actinosynnema mirum DSM 43827, complete genome
CP001631.1	Acidimicrobium ferrooxidans DSM 10331, complete genome
CP001632.1	Capnocytophaga ochracea DSM 7271, complete genome
CP001633.1	Francisella tularensis subsp. tularensis NE061598, complete genome
CP001634.1	Kosmotoga olearia TBF 19.5.1, complete genome
CP001635.1	Variovorax paradoxus S110 chromosome 1, complete sequence
CP001636.1	Variovorax paradoxus S110 chromosome 2, complete sequence
CP001637.1	Escherichia coli DH1, complete genome
CP001638.1	Geobacillus sp. WCH70, complete genome
CP001642.1	Mycobacterium tuberculosis CCDC5180, complete genome
CP001643.1	Brachybacterium faecium DSM 4810 strain 6-10, complete genome
CP001644.1	Ralstonia pickettii 12D chromosome 1, complete sequence
CP001645.1	Ralstonia pickettii 12D chromosome 2, complete sequence
CP001649.1	Desulfovibrio salexigens DSM 2638, complete genome
CP001650.1	Zunongwangia profunda SM-A87, complete genome
CP001656.1	Paenibacillus sp. JDR-2, complete genome
CP001657.1	Pectobacterium carotovorum subsp. carotovorum PC1, complete genome
CP001658.1	Mycobacterium tuberculosis KZN 1435, complete genome
CP001661.1	Geobacter sp. M21, complete genome
CP001662.1	Mycobacterium tuberculosis KZN 4207, complete genome
CP001663.1	Mycobacterium smegmatis str. MC2 155, complete genome
CP001664.1	Mycobacterium tuberculosis str. Haarlem, complete genome
CP001665.1	Escherichia coli 'BL21-Gold(DE3)pLysS AG', complete genome
CP001666.1	Clostridium ljungdahlii DSM 13528, complete genome
CP001668.1	Mycoplasma mycoides subsp. capri str. GM12 transgenic clone deltatypeIIIres, complete genome
CP001671.1	Escherichia coli ABU 83972, complete genome
CP001672.1	Methylotenera mobilis JLW8, complete genome
CP001673.1	Flavobacteriaceae bacterium 3519-10, complete genome
CP001674.1	Methylovorus glucosetrophus SIP3-4, complete genome
CP001677.5	Candidatus Liberibacter asiaticus str. psy62, complete genome
CP001678.1	Hirschia baltica ATCC 49814, complete genome
CP001680.1	Helicobacter pylori 52, complete genome
CP001681.1	Pedobacter heparinus DSM 2366, complete genome
CP001682.1	Cryptobacterium curtum DSM 15641, complete genome
CP001683.1	Saccharomonospora viridis DSM 43017, complete genome
CP001684.1	Slackia heliotrinireducens DSM 20476, complete genome
CP001685.1	Leptotrichia buccalis DSM 1135, complete genome
CP001686.1	Kytococcus sedentarius DSM 20547, complete genome
CP001687.1	Halorhabdus utahensis DSM 12940, complete genome
CP001688.1	Halomicrobium mukohataei DSM 12286, complete genome
CP001690.1	Halogeometricum borinquense DSM 11551, complete genome
CP001696.1	Methanocaldococcus fervens AG86, complete genome
CP001698.1	Spirochaeta thermophila DSM 6192, complete genome
CP001699.1	Chitinophaga pinensis DSM 2588, complete genome
CP001700.1	Catenulispora acidiphila DSM 44928, complete genome
CP001701.1	Cyanothece sp. PCC 8802, complete genome
CP001706.1	Jonesia denitrificans DSM 20603, complete genome
CP001707.1	Kangiella koreensis DSM 16069, complete genome
CP001708.1	Anaerococcus prevotii DSM 20548, complete genome
CP001710.1	Methanothermobacter marburgensis str. Marburg, complete genome
CP001712.1	Robiginitalea biformata HTCC2501, complete genome
CP001713.1	Chlamydophila pneumoniae LPCoLN, complete genome
CP001715.1	Candidatus Accumulibacter phosphatis clade IIA str. UW-1, complete genome
CP001719.1	Methanobrevibacter ruminantium M1, complete genome
CP001720.1	Desulfotomaculum acetoxidans DSM 771, complete genome
CP001721.1	Atopobium parvulum DSM 20469, complete genome
CP001722.1	Zymomonas mobilis subsp. mobilis NCIMB 11163, complete genome
CP001726.1	Eggerthella lenta DSM 2243, complete genome
CP001727.1	Alicyclobacillus acidocaldarius subsp. acidocaldarius DSM 446, complete genome
CP001733.2	Aggregatibacter actinomycetemcomitans D11S-1, complete genome
CP001734.1	Desulfohalobium retbaense DSM 5692, complete genome
CP001736.1	Kribbella flavida DSM 17836, complete genome
CP001737.1	Nakamurella multipartita DSM 44233, complete genome
CP001738.1	Thermomonospora curvata DSM 43183, complete genome
CP001739.1	Sebaldella termitidis ATCC 33386, complete genome
CP001742.1	Acidilobus saccharovorans 345-15, complete genome
CP001743.1	Meiothermus ruber DSM 1279, complete genome
CP001744.1	Planctopirus limnophila DSM 3776 chromosome, complete genome
CP001746.1	Bacillus cereus biovar anthracis str. CI, complete genome
CP001750.1	Bifidobacterium dentium Bd1, complete genome
CP001751.1	Candidatus Puniceispirillum marinum IMCC1322, complete genome
CP001758.1	Leuconostoc kimchii IMSNU 11154, complete genome
CP001759.1	Anaplasma centrale str. Israel, complete genome
CP001778.1	Stackebrandtia nassauensis DSM 44728, complete genome
CP001779.1	Streptobacillus moniliformis DSM 12112, complete genome
CP001781.1	Staphylococcus aureus subsp. aureus ED98, complete genome
CP001785.1	Ammonifex degensii KC4, complete genome
CP001787.1	Methanocaldococcus vulcanius M7, complete genome
CP001790.1	Pectobacterium parmentieri WPP163 chromosome, complete genome
CP001791.1	[Bacillus] selenitireducens MLS10 chromosome, complete genome
CP001792.1	Fibrobacter succinogenes subsp. succinogenes S85, complete genome
CP001793.1	Paenibacillus sp. Y412MC10, complete genome
CP001794.1	Geobacillus sp. Y412MC61, complete genome
CP001795.1	Geobacillus sp. Y412MC61, complete sequence
CP001796.1	Pseudoalteromonas sp. SM9913 chromosome I, complete sequence
CP001797.1	Pseudoalteromonas sp. SM9913 chromosome II, complete sequence
CP001798.1	Nitrosococcus halophilus Nc4, complete genome
CP001800.1	Sulfolobus solfataricus 98/2, complete genome
CP001801.1	Halothiobacillus neapolitanus c2, complete genome
CP001802.1	Gordonia bronchialis DSM 43247, complete genome
CP001804.1	Haliangium ochraceum DSM 14365, complete genome
CP001805.1	Vibrio antiquarius strain EX25 chromosome 1, complete sequence
CP001806.1	Vibrio antiquarius strain EX25 chromosome 2, complete sequence
CP001807.1	Rhodothermus marinus DSM 4252, complete genome
CP001809.2	Corynebacterium pseudotuberculosis 1002, complete genome
CP001810.1	Butyrivibrio proteoclasticus B316 chromosome 1, complete sequence
CP001811.1	Butyrivibrio proteoclasticus B316 chromosome 2, complete sequence
CP001814.1	Streptosporangium roseum DSM 43021, complete genome
CP001816.1	Sulfurospirillum deleyianum DSM 6946, complete genome
CP001817.1	Buchnera aphidicola (Cinara tujafilina), complete genome
CP001818.1	Thermanaerovibrio acidaminovorans DSM 6589, complete genome
CP001819.1	Sanguibacter keddieii DSM 10542, complete genome
CP001820.1	Veillonella parvula DSM 2008, complete genome
CP001821.1	Xylanimonas cellulosilytica DSM 15894, complete genome
CP001823.1	Sphaerobacter thermophilus DSM 20745 chromosome 1, complete sequence
CP001824.1	Sphaerobacter thermophilus DSM 20745 chromosome 2, complete sequence
CP001825.1	Thermobaculum terrenum ATCC BAA-798 chromosome 1, complete sequence
CP001826.1	Thermobaculum terrenum ATCC BAA-798 chromosome 2, complete sequence
CP001827.1	Dehalococcoides mccartyi VS chromosome, complete genome
CP001828.1	Legionella pneumophila 2300/99 Alcoy, complete genome
CP001829.1	Corynebacterium pseudotuberculosis C231, complete genome
CP001830.1	Sinorhizobium meliloti SM11, complete genome
CP001834.1	Lactococcus lactis subsp. lactis KF147, complete genome
CP001836.1	Dickeya zeae Ech586 chromosome, complete genome
CP001837.1	Staphylococcus lugdunensis HKU09-01, complete genome
CP001839.1	Thermotoga naphthophila RKU-10, complete genome
CP001840.1	Bifidobacterium bifidum PRL2010, complete genome
CP001841.1	Treponema azotonutricium ZAS-9, complete genome
CP001842.1	Candidatus Atelocyanobacterium thalassa isolate ALOHA, complete genome
CP001843.1	Treponema primitia ZAS-2, complete genome
CP001844.2	Staphylococcus aureus 04-02981, complete genome
CP001845.1	Streptococcus pneumoniae gamPNI0373, complete genome
CP001846.1	Escherichia coli O55:H7 str. CB9615, complete genome
CP001848.1	Pirellula staleyi DSM 6068, complete genome
CP001849.1	Gardnerella vaginalis 409-05, complete genome
CP001850.2	Mageeibacillus indolicus UPII9-5 chromosome, complete genome
CP001851.1	Brucella melitensis M5-90 chromosome I, complete sequence
CP001852.1	Brucella melitensis M5-90 chromosome II, complete sequence
CP001853.1	Bifidobacterium animalis subsp. lactis BB-12, complete genome
CP001854.1	Conexibacter woesei DSM 14684, complete genome
CP001855.1	Escherichia coli O83:H1 str. NRG 857C, complete genome
CP001857.1	Archaeoglobus profundus DSM 5631, complete genome
CP001859.1	Acidaminococcus fermentans DSM 20731, complete genome
CP001860.1	Haloterrigena turkmenica DSM 5511, complete genome
CP001867.1	Geodermatophilus obscurus DSM 43160, complete genome
CP001868.2	Haloferax mediterranei ATCC 33500, complete genome
CP001872.1	Mycoplasma gallisepticum str. R(high), complete genome
CP001873.1	Mycoplasma gallisepticum str. F, complete genome
CP001874.1	Thermobispora bispora DSM 43833, complete genome
CP001875.2	Pantoea ananatis LMG 20103, complete genome
CP001876.1	Campylobacter jejuni subsp. jejuni IA3902, complete genome
CP001878.2	Bacillus pseudofirmus OF4, complete genome
CP001886.1	Chlamydia trachomatis E/150, complete genome
CP001887.1	Chlamydia trachomatis G/9768, complete genome
CP001888.1	Chlamydia trachomatis G/11222, complete genome
CP001889.1	Chlamydia trachomatis G/11074, complete genome
CP001890.1	Chlamydia trachomatis E/11023, complete genome
CP001891.1	Klebsiella variicola At-22, complete genome
CP001892.1	Bifidobacterium animalis subsp. lactis V9, complete genome
CP001896.1	Allochromatium vinosum DSM 180, complete genome
CP001899.1	Ferroglobus placidus DSM 10642, complete genome
CP001900.1	Campylobacter jejuni subsp. jejuni M1, complete genome
CP001901.1	Methanocaldococcus sp. FS406-22, complete genome
CP001903.1	Bacillus thuringiensis BMB171, complete genome
CP001905.1	Thioalkalivibrio sp. K90mix, complete genome
CP001907.1	Bacillus thuringiensis serovar chinensis CT-43, complete genome
CP001918.1	Enterobacter cloacae subsp. cloacae ATCC 13047, complete genome
CP001921.1	Acinetobacter baumannii 1656-2, complete genome
CP001924.1	Dehalococcoides mccartyi GT chromosome, complete genome
CP001925.1	Escherichia coli Xuzhou21, complete genome
CP001928.1	Waddlia chondrophila WSU 86-1044, complete genome
CP001930.1	Chlamydia trachomatis G/9301, complete genome
CP001931.1	Thermocrinis albus DSM 14484, complete genome
CP001932.1	Natrialba magadii ATCC 43099 chromosome, complete genome
CP001936.1	Thermoanaerobacter italicus Ab9, complete genome
CP001937.1	Acinetobacter baumannii MDR-ZJ06, complete genome
CP001939.1	Thermosphaera aggregans DSM 11486, complete genome
CP001940.1	Desulfurivibrio alkaliphilus AHT2, complete genome
CP001941.1	Aciduliprofundum boonei T469, complete genome
CP001956.1	Haloferax volcanii DS2 chromosome, complete genome
CP001958.1	Segniliparus rotundus DSM 44985, complete genome
CP001959.1	Brachyspira murdochii DSM 12563, complete genome
CP001960.1	Campylobacter jejuni subsp. jejuni S3, complete genome
CP001962.1	Thermus scotoductus SA-01, complete genome
CP001964.1	Cellulomonas flavigena DSM 20109, complete genome
CP001965.1	Sideroxydans lithotrophicus ES-1, complete genome
CP001966.1	Tsukamurella paurometabola DSM 20162, complete genome
CP001968.1	Denitrovibrio acetiphilus DSM 12809, complete genome
CP001969.1	Escherichia coli IHE3034, complete genome
CP001970.2	Bacillus anthracis str. A16, complete genome
CP001974.2	Bacillus anthracis str. A16R chromosome, complete genome
CP001976.1	Mycobacterium tuberculosis KZN 605, complete genome
CP001977.1	Propionibacterium acnes SK137, complete genome
CP001978.1	Marinobacter adhaerens HP15, complete genome
CP001982.1	Bacillus megaterium DSM319, complete genome
CP001983.1	Bacillus megaterium QM B1551, complete genome
CP001991.1	Mycoplasma crocodyli MP145, complete genome
CP001992.1	Mobiluncus curtisii ATCC 43063, complete genome
CP001993.1	Streptococcus pneumoniae TCH8431/19A, complete genome
CP001994.1	Methanohalophilus mahii DSM 5219, complete genome
CP001995.1	Mycoplasma fermentans JER, complete genome
CP001996.1	Staphylococcus aureus subsp. aureus ED133, complete genome
CP001997.1	Aminobacterium colombiense DSM 12261, complete genome
CP001998.1	Coraliomargarita akajimensis DSM 45221, complete genome
CP001999.1	Arcobacter nitrofigilis DSM 7299, complete genome
CP002000.1	Amycolatopsis mediterranei U32, complete genome
CP002001.1	Listeria monocytogenes J0161, complete genome
CP002002.1	Listeria monocytogenes 10403S, complete genome
CP002003.1	Listeria monocytogenes FSL R2-561, complete genome
CP002004.1	Listeria monocytogenes Finland 1998, complete genome
CP002005.1	Moraxella catarrhalis BBH18, complete genome
CP002006.1	Prevotella ruminicola 23, complete genome
CP002007.2	Streptococcus suis 05HAS68, complete genome
CP002008.1	Caulobacter segnis ATCC 21756, complete genome
CP002009.1	Methanocaldococcus infernus ME, complete genome
CP002010.1	Bifidobacterium longum subsp. longum JDM301, complete genome
CP002011.1	Clostridium botulinum F str. 230613, complete genome
CP002013.1	Burkholderia sp. CCGE1002 chromosome 1, complete sequence
CP002014.1	Burkholderia sp. CCGE1002 chromosome 2, complete sequence
CP002015.1	Burkholderia sp. CCGE1002 chromosome 3, complete sequence
CP002017.1	Kyrpidia tusciae DSM 2912, complete genome
CP002018.1	Ketogulonicigenium vulgare WSH-001 chromosome, complete genome
CP002021.1	Thiomonas intermedia K12, complete genome
CP002024.1	Chlamydia trachomatis L2c, complete genome
CP002025.1	Brachyspira pilosicoli 95/1000, complete genome
CP002026.1	Starkeya novella DSM 506, complete genome
CP002028.1	Thermincola potens JR chromosome, complete genome
CP002031.1	Geobacter sulfurreducens KN400, complete genome
CP002032.1	Thermoanaerobacter mathranii subsp. mathranii str. A3, complete genome
CP002033.1	Lactobacillus fermentum CECT 5716, complete genome
CP002038.1	Dickeya dadantii 3937, complete genome
CP002039.1	Herbaspirillum seropedicae SmR1, complete genome
CP002040.1	Nocardiopsis dassonvillei subsp. dassonvillei DSM 43111 chromosome 1, complete sequence
CP002041.1	Nocardiopsis dassonvillei subsp. dassonvillei DSM 43111 chromosome 2, complete sequence
CP002042.1	Meiothermus silvanus DSM 9946, complete genome
CP002045.1	Arcanobacterium haemolyticum DSM 20595, complete genome
CP002046.1	Croceibacter atlanticus HTCC2559, complete genome
CP002047.1	Streptomyces bingchenggensis BCW-1, complete genome
CP002048.1	Syntrophothermus lipocalidus DSM 12680, complete genome
CP002049.1	Truepera radiovictrix DSM 17093, complete genome
CP002050.1	Geobacillus sp. C56-T3, complete genome
CP002051.1	Staphylothermus hellenicus DSM 12710, complete genome
CP002052.1	Chlamydia trachomatis D-EC, complete genome
CP002054.1	Chlamydia trachomatis D-LC, complete genome
CP002056.1	Methylotenera versatilis 301, complete genome
CP002057.1	Methanococcus voltae A3, complete genome
CP002058.1	Mycoplasma bovis HB0801, complete genome
CP002059.1	'Nostoc azollae' 0708, complete genome
CP002062.1	Halalkalicoccus jeotgali B3, complete genome
CP002069.1	Methanohalobium evestigatum Z-7303, complete genome
CP002071.1	Helicobacter pylori Sat464, complete genome
CP002073.1	Helicobacter pylori SJM180, complete genome
CP002074.1	Helicobacter pylori PeCan4, complete genome
CP002076.1	Helicobacter pylori Cuz20, complete genome
CP002077.1	Mycoplasma pneumoniae FH, complete genome
CP002078.1	Brucella pinnipedialis B2/94 chromosome 1, complete sequence
CP002079.1	Brucella pinnipedialis B2/94 chromosome 2, complete sequence
CP002080.1	Acinetobacter oleivorans DR1, complete genome
CP002081.1	Lactobacillus helveticus CNRZ32, complete genome
CP002082.1	Spiroplasma mirum ATCC 29335, complete genome
CP002083.1	Hyphomicrobium denitrificans ATCC 51888, complete genome
CP002084.1	Dehalogenimonas lykanthroporepellens BL-DC-9, complete genome
CP002085.1	Desulfarculus baarsii DSM 2075, complete genome
CP002086.1	Nitrosococcus watsonii C-113 chromosome, complete genome
CP002091.1	Bacillus anthracis str. H9401, complete genome
CP002094.1	Lactococcus lactis subsp. cremoris NZ9000, complete genome
CP002095.1	Mycobacterium bovis BCG str. Mexico, complete genome
CP002096.1	Helicobacter pylori 35A, complete genome
CP002097.1	Corynebacterium pseudotuberculosis FRC41, complete genome
CP002099.1	Salmonella enterica subsp. enterica serovar Typhi str. Ty21a, complete genome
CP002100.1	Vulcanisaeta distributa DSM 14429, complete genome
CP002101.1	Methanosalsum zhilinae DSM 4017, complete genome
CP002102.1	Brevundimonas subvibrioides ATCC 15264, complete genome
CP002103.1	Treponema paraluiscuniculi Cuniculi A, complete genome
CP002104.1	Gardnerella vaginalis ATCC 14019, complete genome
CP002105.1	Acetohalobium arabaticum DSM 5501, complete genome
CP002106.1	Olsenella uli DSM 7084, complete genome
CP002107.1	Mycoplasma mycoides subsp. mycoides SC str. Gladysdale MU clone SC5, complete genome
CP002108.1	Mycoplasma leachii PG50 clone MU clone A8, complete genome
CP002109.1	[Clostridium] saccharolyticum WM1 chromosome, complete genome
CP002110.1	Staphylococcus aureus subsp. aureus TCH60, complete genome
CP002113.1	Capnocytophaga canimorsus Cc5, complete genome
CP002114.2	Staphylococcus aureus subsp. aureus JKD6159, complete genome
CP002116.1	Sediminispirochaeta smaragdinae DSM 11293 chromosome, complete genome
CP002117.1	Methanolacinia petrolearia DSM 11571 chromosome, complete genome
CP002118.1	Clostridium acetobutylicum EA 2018, complete genome
CP002120.1	Staphylococcus aureus subsp. aureus str. JKD6008, complete genome
CP002121.1	Streptococcus pneumoniae AP200, complete genome
CP002122.1	Prevotella melaninogenica ATCC 25845 chromosome I, complete sequence
CP002123.1	Prevotella melaninogenica ATCC 25845 chromosome II, complete sequence
CP002124.1	Erwinia sp. Ejp617, complete genome
CP002130.1	Candidatus Midichloria mitochondrii IricVA, complete genome
CP002131.1	Thermosediminibacter oceani DSM 16646, complete genome
CP002154.1	Edwardsiella tarda FL6-60, complete genome
CP002156.1	Parvularcula bermudensis HTCC2503 strain HTCC2503, complete genome
CP002157.1	Maribacter sp. HTCC2170, complete genome
CP002158.1	Fibrobacter succinogenes subsp. succinogenes S85, complete genome
CP002159.1	Gallionella capsiferriformans ES-2, complete genome
CP002160.1	Clostridium cellulovorans 743B, complete genome
CP002162.1	Micromonospora aurantiaca ATCC 27029, complete genome
CP002164.1	Caldicellulosiruptor obsidiansis OB47, complete genome
CP002165.1	Xylella fastidiosa subsp. fastidiosa GB514, complete genome
CP002167.1	Escherichia coli UM146, complete genome
CP002170.1	Mycoplasma hyorhinis HUB-1, complete genome
CP002171.1	Thermoanaerobacterium thermosaccharolyticum DSM 571, complete genome
CP002175.1	Halanaerobium praevalens DSM 2228, complete genome
CP002176.1	Streptococcus pneumoniae 670-6B, complete genome
CP002177.1	Acinetobacter pittii PHEA-2 chromosome, complete genome
CP002183.1	Bacillus subtilis subsp. spizizenii str. W23, complete genome
CP002184.1	Helicobacter pylori 908, complete genome
CP002185.1	Escherichia coli W, complete genome
CP002188.1	Mycoplasma bovis PG45 clone MU clone A2, complete genome
CP002189.2	Candidatus Blochmannia vafer str. BVAF, complete genome
CP002190.1	Bdellovibrio bacteriovorus W, complete genome
CP002191.1	Deinococcus gobiensis I-0, complete genome
CP002198.1	Cyanothece sp. PCC 7822, complete genome
CP002205.1	Sulfurimonas autotrophica DSM 16294, complete genome
CP002206.1	Pantoea vagans C9-1, complete genome
CP002207.1	Bacillus atrophaeus 1942, complete genome
CP002209.1	Ferrimonas balearica DSM 9799, complete genome
CP002210.1	Thermoanaerobacter sp. X513, complete genome
CP002211.1	Escherichia coli str. 'clone D i2', complete genome
CP002212.1	Escherichia coli str. 'clone D i14', complete genome
CP002213.2	Paenibacillus polymyxa SC2, complete genome
CP002215.1	Streptococcus dysgalactiae subsp. equisimilis ATCC 12394, complete genome
CP002216.1	Caldicellulosiruptor owensensis OL, complete genome
CP002217.1	Burkholderia sp. CCGE1003 chromosome 1, complete sequence
CP002218.1	Burkholderia sp. CCGE1003 chromosome 2, complete sequence
CP002219.1	Caldicellulosiruptor hydrothermalis 108, complete genome
CP002220.1	Bifidobacterium bifidum S17, complete genome
CP002221.1	Hydrogenobacter thermophilus TK-6, complete genome
CP002222.1	Lactobacillus plantarum subsp. plantarum ST-III, complete genome
CP002224.1	Ketogulonicigenium vulgare Y25, complete genome
CP002228.1	Borrelia burgdorferi N40, complete genome
CP002243.1	Candidatus Moranella endobia PCIT, complete genome
CP002244.1	Candidatus Tremblaya princeps PCIT, complete genome
CP002246.1	Yersinia enterocolitica subsp. palearctica 105.5R(r), complete genome
CP002248.1	Agrobacterium sp. H13-3 circular chromosome, complete sequence
CP002249.1	Agrobacterium sp. H13-3 linear chromosome, complete sequence
CP002251.2	Corynebacterium pseudotuberculosis I19 chromosome, complete genome
CP002252.1	Methylovorus sp. MP688, complete genome
CP002271.1	Stigmatella aurantiaca DW4/3-1, complete genome
CP002272.1	Enterobacter lignolyticus SCF1, complete genome
CP002273.2	Eubacterium limosum KIST612, complete genome
CP002274.1	Mycoplasma hyopneumoniae 168, complete genome
CP002275.1	Mycobacterium indicus pranii MTCC 9506, complete genome
CP002276.1	Haemophilus influenzae R2846, complete genome
CP002277.1	Haemophilus influenzae R2866, complete genome
CP002278.1	Methanothermus fervidus DSM 2088, complete genome
CP002279.1	Mesorhizobium opportunistum WSM2075, complete genome
CP002280.1	Rothia dentocariosa ATCC 17931, complete genome
CP002281.1	Ilyobacter polytropus DSM 2926, complete genome
CP002284.1	Vibrio anguillarum 775 chromosome I, complete sequence
CP002285.1	Vibrio anguillarum 775 chromosome II, complete sequence
CP002286.1	Bifidobacterium longum subsp. longum BBMN68, complete genome
CP002287.1	Achromobacter xylosoxidans A8, complete genome
CP002290.1	Pseudomonas putida BIRD-1, complete genome
CP002292.1	Rhodomicrobium vannielii ATCC 17100, complete genome
CP002293.1	Geobacillus sp. Y4.1MC1, complete genome
CP002297.1	Desulfovibrio vulgaris RCH1, complete genome
CP002299.1	Frankia inefficax strain EuI1c chromosome, complete genome
CP002300.1	Buchnera aphidicola str. LL01 (Acyrthosiphon pisum), complete genome
CP002301.1	Buchnera aphidicola str. TLW03 (Acyrthosiphon pisum), complete genome
CP002302.1	Buchnera aphidicola str. JF99 (Acyrthosiphon pisum), complete genome
CP002303.1	Buchnera aphidicola str. JF98 (Acyrthosiphon pisum), complete genome
CP002304.1	Halanaerobium hydrogeniformans chromosome, complete genome
CP002305.1	Leadbetterella byssophila DSM 17132, complete genome
CP002312.1	Borrelia burgdorferi JD1, complete genome
CP002326.1	Caldicellulosiruptor kristjanssonii I77R1B, complete genome
CP002329.1	Mycobacterium sinense strain JDM601, complete genome
CP002330.1	Caldicellulosiruptor kronotskyensis 2002, complete genome
CP002331.1	Helicobacter pylori India7, complete genome
CP002332.1	Helicobacter pylori Gambia94/24, complete genome
CP002334.1	Helicobacter pylori Lithuania75, complete genome
CP002336.1	Helicobacter pylori SouthAfrica7, complete genome
CP002339.1	Alteromonas naphthalenivorans strain SN2, complete genome
CP002340.1	Streptococcus thermophilus ND03, complete genome
CP002341.1	Lactobacillus delbrueckii subsp. bulgaricus ND02, complete genome
CP002343.1	Intrasporangium calvum DSM 43043, complete genome
CP002344.1	Thermaerobacter marianensis DSM 12885, complete genome
CP002345.1	Paludibacter propionicigenes WB4, complete genome
CP002346.1	Riemerella anatipestifer DSM 15868, complete genome
CP002347.1	Calditerrivibrio nitroreducens DSM 19672, complete genome
CP002349.1	Marivirga tractuosa DSM 4126, complete genome
CP002351.1	Pseudothermotoga thermarum DSM 5069 chromosome, complete genome
CP002352.1	Bacteroides helcogenes P 36-108, complete genome
CP002353.1	Isosphaera pallida ATCC 43644, complete genome
CP002355.1	Sulfuricurvum kujiense DSM 16994, complete genome
CP002360.1	Mahella australiensis 50-1 BON, complete genome
CP002361.1	Oceanithermus profundus DSM 14977, complete genome
CP002363.1	Desulfurococcus mucosus DSM 2162, complete genome
CP002365.1	Lactococcus lactis subsp. lactis CV56, complete genome
CP002371.1	Candidatus Liberibacter solanacearum CLso-ZC1, complete genome
CP002372.1	Thermococcus barophilus MP, complete genome
CP002377.1	Vibrio furnissii NCTC 11218 chromosome 1, complete sequence
CP002378.1	Vibrio furnissii NCTC 11218 chromosome 2, complete sequence
CP002379.1	Pseudarthrobacter phenanthrenivorans Sphe3 chromosome, complete genome
CP002382.1	Micavibrio aeruginosavorus ARL-13, complete genome
CP002383.1	Shewanella baltica OS678, complete genome
CP002385.1	Mycobacterium gilvum Spyr1, complete genome
CP002388.1	Staphylococcus aureus subsp. aureus 55/2053, complete genome
CP002390.1	Filifactor alocis ATCC 35896, complete genome
CP002391.1	Lactobacillus paracasei subsp. paracasei 8700:2, complete genome
CP002394.1	Bacillus cellulosilyticus DSM 2522, complete genome
CP002395.1	Asticcacaulis excentricus CB 48 chromosome 1, complete sequence
CP002396.1	Asticcacaulis excentricus CB 48 chromosome 2, complete sequence
CP002399.1	Micromonospora sp. L5, complete genome
CP002400.1	Ethanoligenens harbinense YUAN-3, complete genome
CP002401.1	Chlamydia trachomatis A2497, complete genome
CP002403.1	Ruminococcus albus 7, complete genome
CP002409.1	Propionibacterium acnes 266, complete genome
CP002410.1	Clostridium botulinum BKT015925, complete genome
CP002416.1	Ruminiclostridium thermocellum DSM 1313 chromosome, complete genome
CP002417.1	Variovorax paradoxus EPS, complete genome
CP002418.1	Rhodopseudomonas palustris DX-1, complete genome
CP002419.1	Neisseria meningitidis G2136, complete genome
CP002420.1	Neisseria meningitidis H44/76, complete genome
CP002421.1	Neisseria meningitidis M01-240149, complete genome
CP002422.1	Neisseria meningitidis M01-240355, complete genome
CP002423.1	Neisseria meningitidis M04-240196, complete genome
CP002424.1	Neisseria meningitidis NZ-05/33, complete genome
CP002425.1	Sulfolobus islandicus REY15A, complete genome
CP002427.1	Lactobacillus helveticus H9, complete genome
CP002428.1	Rickettsia slovaca 13-B, complete genome
CP002429.1	Lactobacillus helveticus H10, complete genome
CP002431.1	Desulfovibrio aespoeensis Aspo-2, complete genome
CP002432.1	Desulfurispirillum indicum S5, complete genome
CP002433.1	Pantoea sp. At-9b, complete genome
CP002439.1	Staphylococcus pseudintermedius HKU10-03, complete genome
CP002442.1	Geobacillus sp. Y412MC52, complete genome
CP002444.1	Thermovibrio ammonificans HB-1, complete genome
CP002446.1	Pseudoxanthomonas suwonensis 11-1, complete genome
CP002447.1	Mesorhizobium ciceri biovar biserrulae WSM1271, complete genome
CP002449.1	Alicycliphilus denitrificans BC, complete genome
CP002452.1	Nitratifractor salsuginis DSM 16511, complete genome
CP002453.1	Cellulophaga algicola DSM 14237, complete genome
CP002454.1	Deinococcus maricopensis DSM 21211, complete genome
CP002455.1	Weeksella virosa DSM 16922, complete genome
CP002456.1	Taylorella equigenitalis MCE9, complete genome
CP002457.1	Shewanella putrefaciens 200, complete genome
CP002458.1	Mycoplasma fermentans M64, complete genome
CP002459.1	Brucella melitensis M28 chromosome 1, complete sequence
CP002460.1	Brucella melitensis M28 chromosome 2, complete sequence
CP002461.1	Lactobacillus sanfranciscensis TMW 1.1304, complete genome
CP002464.1	Lactobacillus johnsonii DPC 6026, complete genome
CP002465.1	Streptococcus suis JS14, complete genome
CP002466.1	Thermoanaerobacter brockii subsp. finnii Ako-1, complete genome
CP002467.1	Terriglobus saanensis SP1PR4, complete genome
CP002468.1	Bacillus subtilis BSn5, complete genome
CP002469.1	Vibrio vulnificus MO6-24/O chromosome I, complete sequence
CP002470.1	Vibrio vulnificus MO6-24/O chromosome II, complete sequence
CP002471.1	Streptococcus parauberis KCTC 11537, complete genome
CP002472.1	Bacillus coagulans 2-6, complete genome
CP002475.1	Streptomyces pratensis ATCC 33331, complete genome
CP002478.1	Staphylococcus pseudintermedius ED99, complete genome
CP002479.1	Geobacter sp. M18, complete genome
CP002480.1	Granulicella tundricola MP5ACTX9, complete genome
CP002487.1	Salmonella enterica subsp. enterica serovar Typhimurium str. ST4/74, complete genome
CP002491.1	Enterococcus faecalis 62, complete genome
CP002495.1	Enterococcus phage EF62phi, complete genome
CP002496.1	Pseudomonas aeruginosa M18, complete genome
CP002505.1	Rahnella sp. Y9602, complete genome
CP002508.1	Bacillus thuringiensis serovar finitimus YBT-020 chromosome, complete genome
CP002511.1	Candidatus Pelagibacter sp. IMCC9063, complete genome
CP002512.1	Aerococcus urinae ACS-120-V-Col10a, complete genome
CP002513.1	Mycoplasma bovis Hubei-1, complete genome
CP002514.1	Chloracidobacterium thermophilum B chromosome 1, complete sequence
CP002515.1	Chloracidobacterium thermophilum B chromosome 2, complete sequence
CP002516.1	Escherichia coli KO11, complete genome
CP002519.1	Burkholderia sp. CCGE1001 chromosome 1, complete sequence
CP002520.1	Burkholderia sp. CCGE1001 chromosome 2, complete sequence
CP002521.1	Acidovorax avenae subsp. avenae ATCC 19860, complete genome
CP002525.1	Mycoplasma suis str. Illinois, complete genome
CP002526.1	Glaciecola sp. 4H-3-7+YE-5, complete genome
CP002528.1	Dokdonia sp. 4H-3-7-5 chromosome, complete genome
CP002529.1	Vulcanisaeta moutnovskia 768-28, complete genome
CP002530.1	Bacteroides salanitronis DSM 18170, complete genome
CP002534.1	Cellulophaga lytica DSM 7489, complete genome
CP002535.1	Acidianus hospitalis W1, complete genome
CP002536.1	Deinococcus proteolyticus MRP, complete genome
CP002541.1	Sphaerochaeta globosa str. Buddy, complete genome
CP002542.1	Fluviicola taffensis DSM 16823, complete genome
CP002543.1	Desulfurobacterium thermolithotrophum DSM 11699, complete genome
CP002544.1	Odoribacter splanchnicus DSM 20712, complete genome
CP002545.1	Pseudopedobacter saltans DSM 12145 chromosome, complete genome
CP002546.1	Rubinisphaera brasiliensis DSM 5305 chromosome, complete genome
CP002547.1	Syntrophobotulus glycolicus DSM 8271, complete genome
CP002548.1	Strawberry lethal yellows phytoplasma (CPA) str. NZSb11, complete genome
CP002549.1	Chlamydia psittaci 6BC chromosome, complete genome
CP002551.1	Methanobacterium lacus strain AL-21, complete genome
CP002552.1	Nitrosomonas sp. AL212, complete genome
CP002557.1	Francisella cf. novicida Fx1, complete genome
CP002558.1	Francisella cf. novicida 3523, complete genome
CP002559.1	Lactobacillus amylovorus strain 30SC, complete genome
CP002562.1	Riemerella anatipestifer RA-GD, complete genome
CP002563.1	Carnobacterium sp. 17-4, complete genome
CP002565.1	Methanosaeta concilii GP-6, complete genome
CP002567.1	Bifidobacterium animalis subsp. animalis ATCC 25527, complete genome
CP002568.1	Polymorphum gilvum SL003B-26A1, complete genome
CP002570.1	Streptococcus suis A7, complete genome
CP002571.1	Helicobacter pylori 2017, complete genome
CP002572.1	Helicobacter pylori 2018, complete genome
CP002573.1	Acidithiobacillus caldus SM-1, complete genome
CP002580.1	Burkholderia glumae PG1 chromosome 1, complete sequence
CP002581.1	Burkholderia glumae PG1 chromosome 2, complete sequence
CP002582.1	Clostridium lentocellum DSM 5427, complete genome
CP002583.1	Marinomonas mediterranea MMB-1, complete genome
CP002584.1	Sphingobacterium sp. 21, complete genome
CP002585.1	Pseudomonas brassicacearum subsp. brassicacearum NFM421, complete genome
CP002586.1	Chlamydia psittaci 6BC chromosome, complete genome
CP002588.1	Archaeoglobus veneficus SNP6, complete genome
CP002589.1	Prevotella denticola F0289, complete genome
CP002590.1	Thermoproteus uzoniensis 768-20, complete genome
CP002593.1	Pseudonocardia dioxanivorans CB1190, complete genome
CP002599.1	Burkholderia gladioli BSR3 chromosome 1, complete sequence
CP002600.1	Burkholderia gladioli BSR3 chromosome 2, complete sequence
CP002605.1	Helicobacter pylori 83, complete genome
CP002606.1	Hippea maritima DSM 10411, complete genome
CP002607.1	Aeromonas veronii B565, complete genome
CP002608.1	Chlamydophila pecorum E58, complete genome
CP002609.1	Lactobacillus amylovorus GRL1118, complete genome
CP002614.1	Salmonella enterica subsp. enterica serovar Typhimurium str. UK-1, complete genome
CP002616.1	Lactobacillus casei LC2W, complete genome
CP002618.1	Lactobacillus casei BD-II, complete genome
CP002620.1	Pseudomonas mendocina NK-01, complete genome
CP002621.1	Enterococcus faecalis OG1RF, complete genome
CP002622.1	Pseudomonas stutzeri DSM 4166, complete genome
CP002623.1	Roseobacter litoralis Och 149, complete genome
CP002627.1	Bacillus amyloliquefaciens TA208, complete genome
CP002628.1	Coriobacterium glomerans PW2, complete genome
CP002629.1	Desulfobacca acetoxidans DSM 11109, complete genome
CP002630.1	Marinithermus hydrothermalis DSM 14884, complete genome
CP002631.1	Treponema succinifaciens DSM 2489, complete genome
CP002633.1	Streptococcus suis ST3, complete genome
CP002634.1	Bacillus amyloliquefaciens LL3, complete genome
CP002637.1	Selenomonas sputigena ATCC 35185, complete genome
CP002638.1	Verrucosispora maris AB-18-032, complete genome
CP002640.1	Streptococcus suis SS12, complete genome
CP002641.1	Streptococcus suis D9, complete genome
CP002643.1	Staphylococcus aureus subsp. aureus T0131, complete genome
CP002644.1	Streptococcus suis D12, complete genome
CP002645.1	Buchnera aphidicola str. Ak (Acyrthosiphon kondoi), complete genome
CP002648.1	Buchnera aphidicola str. Ua (Uroleucon ambrosiae), complete genome
CP002651.1	Streptococcus suis ST1, complete genome
CP002652.1	Lactobacillus buchneri NRRL B-30929, complete genome
CP002656.1	Metallosphaera cuprina Ar-4, complete genome
CP002657.1	Alicycliphilus denitrificans K601, complete genome
CP002659.1	Sphaerochaeta coccoides DSM 17374, complete genome
CP002660.1	Clostridium acetobutylicum DSM 1731, complete genome
CP002663.1	Pusillimonas sp. T7-7, complete genome
CP002665.1	Cellulomonas gilvus ATCC 13127 chromosome, complete genome
CP002666.1	Cellulomonas fimi ATCC 484, complete genome
CP002667.1	Gallibacterium anatis UMN179, complete genome
CP002669.1	Mycoplasma hyorhinis MCLD, complete genome
CP002670.1	Pyrococcus sp. NA2, complete genome
CP002671.1	Chlamydia trachomatis RC-F/69, complete genome
CP002672.1	Chlamydia trachomatis RC-L2(s)/46, complete genome
CP002673.1	Chlamydia trachomatis RC-F(s)/852, complete genome
CP002674.1	Chlamydia trachomatis RC-J/943, complete genome
CP002675.1	Chlamydia trachomatis RC-J/953, complete genome
CP002676.1	Chlamydia trachomatis RC-L2(s)/3, complete genome
CP002677.1	Chlamydia trachomatis RC-F(s)/342, complete genome
CP002678.1	Chlamydia trachomatis RC-J(s)/122, complete genome
CP002679.1	Chlamydia trachomatis RC-J/966, complete genome
CP002680.1	Chlamydia trachomatis J/6276tet1, complete genome
CP002681.1	Chlamydia trachomatis RC-J/971, complete genome
CP002682.1	Chlamydia trachomatis RC-L2/55, complete genome
CP002683.1	Thermodesulfatator indicus DSM 15286, complete genome
CP002689.1	Porphyromonas asaccharolytica DSM 20707, complete genome
CP002690.1	Thermodesulfobium narugense DSM 14796, complete genome
CP002691.1	Haliscomenobacter hydrossis DSM 1100, complete genome
CP002695.1	Bordetella pertussis CS, complete genome
CP002696.1	Treponema brennaborense DSM 12168, complete genome
CP002697.1	Buchnera aphidicola str. USDA (Myzus persicae), complete genome
CP002699.1	Buchnera aphidicola str. W106 (Myzus persicae), complete genome
CP002701.1	Buchnera aphidicola str. G002 (Myzus persicae), complete genome
CP002703.1	Buchnera aphidicola str. F009 (Myzus persicae), complete genome
CP002725.1	Gardnerella vaginalis HMP9231, complete genome
CP002726.1	Hydrogenobaculum sp. 3684, complete genome
CP002727.1	Pseudomonas fulva 12-X, complete genome
CP002728.1	Tepidanaerobacter acetatoxydans Re1, complete genome
CP002729.1	Escherichia coli UMNK88, complete genome
CP002734.1	Pseudopropionibacterium propionicum F0230a chromosome, complete genome
CP002735.1	Delftia sp. Cs1-4, complete genome
CP002736.1	Desulfotomaculum nigrificans CO-1-SRB chromosome, complete genome
CP002737.1	Methanotorris igneus Kol 5, complete genome
CP002738.1	Methylomonas methanica MC09, complete genome
CP002739.1	Thermoanaerobacterium xylanolyticum LX-11, complete genome
CP002740.1	Sinorhizobium meliloti BL225C, complete genome
CP002743.1	Bifidobacterium breve ACS-071-V-Sch8b, complete genome
CP002745.1	Collimonas fungivorans Ter331, complete genome
CP002746.1	Borreliella bissettii DN127 chromosome, complete genome
CP002764.1	Lactobacillus kefiranofaciens ZW3, complete genome
CP002767.1	Shewanella baltica BA175, complete genome
CP002771.1	Marinomonas posidonica IVIA-Po-181, complete genome
CP002772.1	Methanobacterium paludis strain SWAN1, complete genome
CP002773.1	Serratia plymuthica AS9, complete genome
CP002774.1	Serratia sp. AS12, complete genome
CP002775.1	Serratia sp. AS13, complete genome
CP002776.1	Thioalkalimicrobium cyclicum ALM1, complete genome
CP002777.1	Thermus thermophilus SG0.5JP17-16, complete genome
CP002779.1	Pyrococcus yayanosii CH1, complete genome
CP002780.1	Desulfotomaculum ruminis DSM 2154, complete genome
CP002781.1	Sinorhizobium meliloti AK83 chromosome 1, complete sequence
CP002782.1	Sinorhizobium meliloti AK83 chromosome 2, complete sequence
CP002783.1	Sinorhizobium meliloti AK83 chromosome 3, complete sequence
CP002786.1	Hoyosella subflava DQS3-9A1 chromosome, complete genome
CP002789.1	Xanthomonas campestris pv. raphani 756C, complete genome
CP002790.1	Corynebacterium ulcerans 809, complete genome
CP002791.1	Corynebacterium ulcerans BR-AD22, complete genome
CP002792.1	Methanothermococcus okinawensis IH1, complete genome
CP002794.1	Bifidobacterium longum subsp. longum KACC 91563, complete genome
CP002798.1	Sphingobium chlorophenolicum L-1 chromosome 1, complete sequence
CP002799.1	Sphingobium chlorophenolicum L-1 chromosome 2, complete sequence
CP002801.1	Frankia symbiont of Datisca glomerata, complete genome
CP002804.1	Chlamydia psittaci C19/98 chromosome, complete genome
CP002805.1	Chlamydia psittaci 01DC11 chromosome, complete genome
CP002806.1	Chlamydia psittaci 02DC15 chromosome, complete genome
CP002807.1	Chlamydia psittaci 08DC60 chromosome, complete genome
CP002809.1	Hydrogenobaculum sp. SHO, complete genome
CP002810.1	Isoptericola variabilis 225, complete genome
CP002811.1	Shewanella baltica OS117, complete genome
CP002815.1	Propionibacterium acnes 6609, complete genome
CP002816.1	Listeria monocytogenes M7, complete genome
CP002817.1	Sulfolobus acidocaldarius N8, complete genome
CP002818.1	Sulfolobus acidocaldarius Ron12/I, complete genome
CP002819.1	Ralstonia solanacearum Po82, complete genome
CP002821.1	Oligotropha carboxidovorans OM4, complete genome
CP002824.1	Enterobacter aerogenes KCTC 2190, complete genome
CP002825.1	Lacinutrix sp. 5H-3-7-4, complete genome
CP002826.1	Oligotropha carboxidovorans OM5, complete genome
CP002829.1	Thermodesulfobacterium geofontis OPF15, complete genome
CP002830.1	Myxococcus fulvus HW-1, complete genome
CP002831.1	Saprospira grandis str. Lewin, complete genome
CP002833.1	Burkholderia pseudomallei 1026b chromosome 1, complete sequence
CP002834.1	Burkholderia pseudomallei 1026b chromosome 2, complete sequence
CP002835.1	Parageobacillus thermoglucosidasius C56-YS93 chromosome, complete genome
CP002838.1	Pyrolobus fumarii 1A, complete genome
CP002839.1	Halopiger xanaduensis SH-6, complete genome
CP002843.1	Streptococcus parasanguinis ATCC 15912, complete genome
CP002844.1	Lactobacillus reuteri SD2112, complete genome
CP002850.1	Zymomonas mobilis subsp. mobilis ATCC 10988, complete genome
CP002857.1	Corynebacterium resistens DSM 45100, complete genome
CP002858.1	Flexistipes sinusarabici DSM 4947, complete genome
CP002859.1	Runella slithyformis DSM 19594, complete genome
CP002865.1	Zymomonas mobilis subsp. pomaceae ATCC 29192, complete genome
CP002868.1	Treponema caldarium DSM 7334, complete genome
CP002869.1	Paenibacillus mucilaginosus KNP414, complete genome
CP002870.1	Pseudomonas putida S16, complete genome
CP002871.1	Mycobacterium tuberculosis HKBS1, complete genome
CP002872.1	Francisella sp. TX077308, complete genome
CP002873.1	Brachyspira pilosicoli P43/6/78, complete genome
CP002874.1	Brachyspira intermedia PWS/A, complete genome
CP002876.1	Nitrosomonas sp. Is79A3, complete genome
CP002877.1	Cupriavidus necator N-1 chromosome 1, complete sequence
CP002878.1	Cupriavidus necator N-1 chromosome 2, complete sequence
CP002881.1	Pseudomonas stutzeri strain CGMCC 1.1803, complete genome
CP002882.1	Mycobacterium tuberculosis BT2, complete genome
CP002883.1	Mycobacterium tuberculosis BT1, complete genome
CP002884.1	Mycobacterium tuberculosis CCDC5079, complete genome
CP002885.1	Mycobacterium tuberculosis CCDC5180, complete genome
CP002886.1	Enterobacter cloacae EcWSU1, complete genome
CP002888.1	Streptococcus salivarius 57.I, complete genome
CP002889.1	Streptococcus phage YMC-2011, complete genome
CP002896.1	Amycolatopsis mediterranei S699, complete genome
CP002898.1	Leuconostoc sp. C2, complete genome
CP002899.1	Weissella koreensis KACC 15510, complete genome
CP002902.1	Alicyclobacillus acidocaldarius subsp. acidocaldarius Tc-4-1, complete genome
CP002903.1	Spirochaeta thermophila DSM 6578, complete genome
CP002904.1	Streptococcus equi subsp. zooepidemicus ATCC 35246, complete genome
CP002905.1	Bacillus subtilis subsp. spizizenii TU-B-10, complete genome
CP002906.1	Bacillus subtilis subsp. subtilis RO-NN-1, complete genome
CP002907.1	Gordonia sp. KTR9, complete genome
CP002910.1	Klebsiella pneumoniae KCTC 2242, complete genome
CP002912.1	Rickettsia heilongjiangensis 054, complete genome
CP002913.1	Methanococcus maripaludis X1, complete genome
CP002914.1	Xanthomonas axonopodis pv. citrumelo F1, complete genome
CP002915.1	Bifidobacterium animalis subsp. lactis CNCM I-2494, complete genome
CP002916.1	Thermoplasmatales archaeon BRNA1, complete genome
CP002917.1	Corynebacterium variabile DSM 44702, complete genome
CP002918.1	Candidatus Tremblaya princeps PCVAL, complete genome
CP002919.1	Leptospirillum ferriphilum ML-04, complete genome
CP002920.1	Thermococcus sp. 4557, complete genome
CP002921.1	Haloarcula hispanica ATCC 33960 chromosome I, complete sequence
CP002922.1	Haloarcula hispanica ATCC 33960 chromosome II, complete sequence
CP002924.1	Corynebacterium pseudotuberculosis PAT10, complete genome
CP002925.1	Streptococcus pseudopneumoniae IS7493, complete genome
CP002927.1	Bacillus amyloliquefaciens XH7, complete genome
CP002930.1	Bdellovibrio bacteriovorus str. Tiberius, complete genome
CP002931.1	Brucella melitensis NI chromosome I, complete sequence
CP002932.1	Brucella melitensis NI chromosome II, complete sequence
CP002933.1	Borrelia afzelii PKo, complete genome
CP002952.1	Thermococcus sp. AM4, complete genome
CP002953.1	Helicobacter pylori ELS37, complete genome
CP002955.1	Cyclobacterium marinum DSM 745, complete genome
CP002956.1	Yersinia pestis A1122, complete genome
CP002959.1	Turneriella parva DSM 21527, complete genome
CP002967.1	Escherichia coli W, complete genome
CP002970.1	Escherichia coli KO11FL, complete genome
CP002972.1	Phaeobacter inhibens 2.10 chromosome, complete genome
CP002976.1	Phaeobacter inhibens DSM 17395, complete genome
CP002980.1	Helicobacter pylori Puno120, complete genome
CP002982.1	Helicobacter pylori Puno135, complete genome
CP002983.1	Helicobacter pylori SNT49, complete genome
CP002985.1	Acidithiobacillus ferrivorans SS3, complete genome
CP002986.1	Stenotrophomonas maltophilia JV3, complete genome
CP002987.1	Acetobacterium woodii DSM 1030, complete genome
CP002988.1	Halophilic archaeon DL31 chromosome, complete genome
CP002991.1	Thermoanaerobacter wiegelii Rt8.B1, complete genome
CP002992.1	Mycobacterium tuberculosis CTRI-2, complete genome
CP002993.1	Streptomyces sp. SirexAA-E, complete genome
CP002994.1	Streptomyces violaceusniger Tu 4113, complete genome
CP002997.1	Brucella suis 1330 chromosome I, complete sequence
CP002998.1	Brucella suis 1330 chromosome II, complete sequence
CP002999.1	Muricauda ruestringensis DSM 13258, complete genome
CP003000.1	Blattabacterium sp. (Mastotermes darwiniensis) str. MADAR, complete genome
CP003001.1	Caldicellulosiruptor lactoaceticus 6A, complete genome
CP003015.1	Blattabacterium sp. (Cryptocercus punctulatus) str. Cpu, complete genome
CP003017.1	Bacillus megaterium WSH-002, complete genome
CP003021.1	Mycoplasma putrefaciens KS1, complete genome
CP003022.1	Pasteurella multocida 36950, complete genome
CP003025.1	Streptococcus lutetiensis 033, complete genome
CP003026.1	Enterobacter asburiae LF7a, complete genome
CP003029.1	Rhodothermus marinus SG0.5JP17-172, complete genome
CP003032.1	Lactobacillus ruminis ATCC 27782, complete genome
CP003033.1	Staphylococcus aureus subsp. aureus VC40, complete genome
CP003034.1	Escherichia coli O7:K1 str. CE10, complete genome
CP003039.2	Bifidobacterium animalis subsp. lactis BLC1, complete genome
CP003040.1	Roseburia hominis A2-183, complete genome
CP003041.1	Pseudomonas fluorescens A506, complete genome
CP003043.1	Lactobacillus buchneri CD034, complete genome
CP003046.1	Rhodospirillum rubrum F11, complete genome
CP003048.2	Francisella tularensis subsp. tularensis TIGB03 chromosome, complete genome
CP003049.2	Francisella tularensis subsp. tularensis TI0902 chromosome, complete genome
CP003051.1	Thioflavicoccus mobilis 8321, complete genome
CP003053.1	Mycobacterium chubuense NBB4, complete genome
CP003056.1	Bacillus coagulans 36D1, complete genome
CP003057.2	Xanthomonas oryzae pv. oryzicola BLS256, complete genome
CP003058.1	Acidaminococcus intestini RyC-MR95, complete genome
CP003059.1	Taylorella asinigenitalis MCE3, complete genome
CP003060.1	Glaciecola nitratireducens FR1064, complete genome
CP003061.2	Corynebacterium pseudotuberculosis CIP 52.97 chromosome, complete genome
CP003062.1	Corynebacterium pseudotuberculosis 42/02-A, complete genome
CP003063.1	Exiguobacterium antarcticum B7, complete genome
CP003065.1	[Clostridium] clariflavum DSM 19732 chromosome, complete genome
CP003066.1	Thermoanaerobacterium thermosaccharolyticum M0795, complete genome
CP003068.1	Streptococcus pyogenes Alab49, complete genome
CP003069.1	Vibrio cholerae O1 str. 2010EL-1786 chromosome 1, complete sequence
CP003070.1	Vibrio cholerae O1 str. 2010EL-1786 chromosome 2, complete sequence
CP003071.1	Pseudomonas stutzeri RCH2, complete genome
CP003075.1	Pelagibacterium halotolerans B2, complete genome
CP003077.1	Corynebacterium pseudotuberculosis 316, complete genome
CP003078.1	Mycobacterium sp. JS623, complete genome
CP003082.1	Corynebacterium pseudotuberculosis 1/06-A, complete genome
CP003083.1	Methanolobus psychrophilus R15, complete genome
CP003084.1	Propionibacterium acnes ATCC 11828, complete genome
CP003085.1	Pantoea ananatis PA13, complete genome
CP003087.1	Burkholderia sp. YI23 chromosome 1, complete sequence
CP003088.1	Burkholderia sp. YI23 chromosome 2, complete sequence
CP003089.1	Burkholderia sp. YI23 chromosome 3, complete sequence
CP003093.2	Pseudoxanthomonas spadix BD-a59, complete genome
CP003094.1	Lactobacillus rhamnosus ATCC 8530, complete genome
CP003096.1	Thermovirga lienii DSM 17291, complete genome
CP003101.3	Leuconostoc mesenteroides subsp. mesenteroides J18, complete genome
CP003107.1	Paenibacillus terrae HPL-003, complete genome
CP003108.1	Desulfosporosinus orientis DSM 765, complete genome
CP003109.1	Escherichia coli O55:H7 str. RM12579, complete genome
CP003116.1	Streptococcus pyogenes MGAS15252, complete genome
CP003117.1	Methanosaeta harundinacea 6Ac, complete genome
CP003119.1	Gordonia polyisoprenivorans VH2, complete genome
CP003121.1	Streptococcus pyogenes MGAS1882, complete genome
CP003122.1	Streptococcus parasanguinis FW213, complete genome
CP003123.1	Bartonella australis Aust/NH1, complete genome
CP003124.1	Bartonella vinsonii subsp. berkhoffii str. Winnie, complete genome
CP003125.1	Geobacillus thermoleovorans CCB_US3_UF5, complete genome
CP003126.1	Thermus sp. CCB_US3_UF1, complete genome
CP003128.1	Brucella suis VBI22 chromosome I, complete sequence
CP003129.1	Brucella suis VBI22 chromosome II, complete sequence
CP003130.1	Granulicella mallensis MP5ACTX8, complete genome
CP003131.1	Mycoplasma hyopneumoniae 168-L, complete genome
CP003132.1	Lactococcus lactis subsp. cremoris A76, complete genome
CP003137.1	Pediococcus claussenii ATCC BAA-344, complete genome
CP003149.1	Pseudomonas aeruginosa DK2, complete genome
CP003150.1	Pseudomonas fluorescens F113, complete genome
CP003151.1	Borrelia garinii BgVir chromosome linear, complete sequence
CP003152.1	Corynebacterium pseudotuberculosis 3/99-5, complete genome
CP003153.1	Dechlorosoma suillum PS, complete genome
CP003154.1	Thiocystis violascens DSM 198, complete genome
CP003155.1	Sphaerochaeta pleomorpha str. Grapes, complete genome
CP003156.1	Owenweeksia hongkongensis DSM 17368, complete genome
CP003157.1	Lactococcus lactis subsp. cremoris UC509.9, complete genome
CP003166.1	Staphylococcus aureus subsp. aureus M013, complete genome
CP003167.1	Methanoregula formicica SMSP chromosome, complete genome
CP003168.1	Aciduliprofundum sp. MAR08-339, complete genome
CP003169.1	Mycobacterium rhodesiae NBB3, complete genome
CP003170.1	Actinoplanes sp. SE50/110, complete genome
CP003171.1	Oceanimonas sp. GK1, complete genome
CP003174.1	Brucella canis HSK A52141 chromosome 1, complete sequence
CP003175.1	Brucella canis HSK A52141 chromosome 2, complete sequence
CP003176.1	Brucella abortus A13334 chromosome 1, complete sequence
CP003177.1	Brucella abortus A13334 chromosome 2, complete sequence
CP003178.1	Niastella koreensis GR20-10, complete genome
CP003181.2	Granulibacter bethesdensis strain NIH3.1 chromosome, complete genome
CP003182.2	Granulibacter bethesdensis CGDNIH4, complete genome
CP003183.2	Granulibacter bethesdensis strain NIH2.1 chromosome, complete genome
CP003187.1	Bacillus cereus F837/76, complete genome
CP003190.1	Pseudomonas protegens CHA0, complete genome
CP003191.1	Tannerella forsythia 92A2, complete genome
CP003192.1	Legionella pneumophila subsp. pneumophila ATCC 43290, complete genome
CP003194.1	Staphylococcus aureus subsp. aureus 11819-97, complete genome
CP003195.1	Propionibacterium acnes TypeIA2 P.acn33, complete genome
CP003196.1	Propionibacterium acnes TypeIA2 P.acn17, complete genome
CP003197.1	Propionibacterium acnes TypeIA2 P.acn31, complete genome
CP003198.1	Acetomicrobium mobile DSM 13181 chromosome, complete genome
CP003199.1	Mycoplasma haemocanis str. Illinois, complete genome
CP003200.1	Klebsiella pneumoniae subsp. pneumoniae HS11286, complete genome
CP003203.1	Arthrobacter sp. Rue61a, complete genome
CP003206.1	Corynebacterium diphtheriae 31A, complete genome
CP003207.1	Corynebacterium diphtheriae 241, complete genome
CP003208.1	Corynebacterium diphtheriae INCA 402, complete genome
CP003209.1	Corynebacterium diphtheriae BH8, complete genome
CP003210.1	Corynebacterium diphtheriae C7 (beta), complete genome
CP003211.1	Corynebacterium diphtheriae CDCE 8392, complete genome
CP003212.1	Corynebacterium diphtheriae HC01, complete genome
CP003213.1	Corynebacterium diphtheriae HC02, complete genome
CP003214.1	Corynebacterium diphtheriae HC03, complete genome
CP003215.1	Corynebacterium diphtheriae HC04, complete genome
CP003216.1	Corynebacterium diphtheriae PW8, complete genome
CP003217.1	Corynebacterium diphtheriae VA01, complete genome
CP003218.1	Klebsiella michiganensis strain KCTC 1686, complete genome
CP003219.1	Streptomyces cattleya DSM 46488, complete genome
CP003220.1	Desulfovibrio desulfuricans ND132, complete genome
CP003221.1	Desulfovibrio africanus str. Walvis Bay, complete genome
CP003222.2	Flavobacterium columnare ATCC 49512, complete genome
CP003230.1	Cycloclasticus sp. P1, complete genome
CP003231.1	Mycoplasma hyorhinis GDL-1, complete genome
CP003235.1	Paenibacillus mucilaginosus 3016, complete genome
CP003236.1	Tistrella mobilis KA081020-065, complete genome
CP003241.1	Vibrio sp. EJY3 chromosome 1, complete sequence
CP003242.1	Vibrio sp. EJY3 chromosome 2, complete sequence
CP003243.1	Methanocella conradii HZ254, complete genome
CP003248.2	Mycobacterium tuberculosis H37Rv, complete genome
CP003249.1	Thermus oshimai JL-2, complete genome
CP003252.1	Thermus thermophilus JL-18, complete genome
CP003255.1	Thermobacillus composti KWC4, complete genome
CP003257.1	Marinitoga piezophila KA3, complete genome
CP003259.1	Clostridium sp. BNL1100, complete genome
CP003260.1	Fervidobacterium pennivorans DSM 9078, complete genome
CP003261.1	Clostridium pasteurianum BC1, complete genome
CP003264.1	Taylorella equigenitalis ATCC 35865, complete genome
CP003265.1	Synechocystis sp. PCC 6803, complete genome
CP003273.1	Desulfotomaculum gibsoniae DSM 7213, complete genome
CP003274.1	Alistipes finegoldii DSM 17242, complete genome
CP003275.1	Streptomyces hygroscopicus subsp. jinggangensis 5008, complete genome
CP003278.1	Salmonella enterica subsp. enterica serovar Typhi str. P-stx-12, complete genome
CP003280.1	Aequorivita sublithincola DSM 14238, complete genome
CP003281.1	Belliella baltica DSM 15883, complete genome
CP003282.1	Spirochaeta africana DSM 8902, complete genome
CP003283.1	Ornithobacterium rhinotracheale DSM 15997, complete genome
CP003284.1	Anabaena sp. 90 chromosome chANA01, complete sequence
CP003285.1	Anabaena sp. 90 chromosome chANA02, complete sequence
CP003289.1	Escherichia coli O104:H4 str. 2011C-3493, complete genome
CP003293.1	Propionibacterium acnes HL096PA1, complete genome
CP003295.1	Streptococcus infantarius subsp. infantarius CJ18, complete genome
CP003297.1	Escherichia coli O104:H4 str. 2009EL-2050, complete genome
CP003301.1	Escherichia coli O104:H4 str. 2009EL-2071, complete genome
CP003304.1	Rickettsia canadensis str. CA410, complete genome
CP003305.1	Rickettsia rickettsii str. Brazil, complete genome
CP003306.1	Rickettsia rickettsii str. Colombia, complete genome
CP003307.1	Rickettsia rickettsii str. Arizona, complete genome
CP003308.1	Rickettsia philipii str. 364D, complete genome
CP003309.1	Rickettsia rickettsii str. Hino, complete genome
CP003311.1	Rickettsia rickettsii str. Hlp#2, complete genome
CP003312.1	Cronobacter sakazakii ES15, complete genome
CP003313.1	Pasteurella multocida subsp. multocida str. HN06, complete genome
CP003315.1	Wigglesworthia glossinidia endosymbiont of Glossina morsitans morsitans (Yale colony), complete genome
CP003321.1	Desulfurococcus fermentans DSM 16532, complete genome
CP003322.1	Mycobacterium intracellulare ATCC 13950, complete genome
CP003323.1	Mycobacterium intracellulare MOTT-02, complete genome
CP003324.1	Mycobacterium intracellulare MOTT-64, complete genome
CP003325.1	Bifidobacterium asteroides PRL2011, complete genome
CP003326.1	Gottschalkia acidurici 9a chromosome, complete genome
CP003328.1	Pasteurella multocida subsp. multocida str. HB03, complete genome
CP003329.1	Bacillus subtilis subsp. subtilis 6051-HGW, complete genome
CP003330.1	Vibrio cholerae IEC224 chromosome I, complete sequence
CP003331.1	Vibrio cholerae IEC224 chromosome II, complete sequence
CP003332.1	Bacillus amyloliquefaciens Y2, complete genome
CP003333.1	Sulfurospirillum barnesii SES-3, complete genome
CP003334.1	Rickettsia amblyommatis str. GAT-30V chromosome, complete genome
CP003338.1	Rickettsia australis str. Cutlack, complete genome
CP003340.1	Rickettsia montanensis str. OSU 85-930, complete genome
CP003341.1	Rickettsia parkeri str. Portsmouth, complete genome
CP003342.1	Rickettsia rhipicephali str. 3-7-female6-CWPP, complete genome
CP003344.1	Desulfitobacterium dichloroeliminans LMG P-21439, complete genome
CP003345.1	Bernardetia litoralis DSM 6794 chromosome, complete genome
CP003346.1	Echinicola vietnamensis DSM 17526, complete genome
CP003347.1	Mycobacterium yongonense 05-1390 chromosome, complete genome
CP003348.1	Desulfitobacterium dehalogenans ATCC 51507, complete genome
CP003349.1	Solitalea canadensis DSM 3403, complete genome
CP003350.1	Frateuria aurantia DSM 6220, complete genome
CP003351.1	Enterococcus faecium Aus0004, complete genome
CP003355.1	Paenibacillus larvae subsp. larvae DSM 25430, complete genome
CP003357.2	Streptococcus pneumoniae ST556, complete genome
CP003358.1	Mesorhizobium australicum WSM2073, complete genome
CP003359.1	Halobacteroides halobius DSM 5150, complete genome
CP003360.1	Desulfomonile tiedjei DSM 6799, complete genome
CP003362.1	Methanomethylovorans hollandica DSM 15978, complete genome
CP003364.1	Singulisphaera acidiphila DSM 18658, complete genome
CP003368.1	Prevotella dentalis DSM 3688 chromosome 1, complete sequence
CP003369.1	Prevotella dentalis DSM 3688 chromosome 2, complete sequence
CP003372.1	Natrinema pellirubrum DSM 15624, complete genome
CP003375.1	Rickettsia slovaca str. D-CWPP, complete genome
CP003377.1	Natronobacterium gregoryi SP2, complete genome
CP003378.1	Caldisphaera lagunensis DSM 15908, complete genome
CP003379.1	Terriglobus roseus DSM 18391, complete genome
CP003380.1	Methylophaga frappieri strain JAM7, complete genome
CP003382.1	Deinococcus peraridilitoris DSM 19664, complete genome
CP003385.1	Corynebacterium pseudotuberculosis P54B96, complete genome
CP003386.1	Salmonella enterica subsp. enterica serovar Typhimurium str. 798, complete genome
CP003388.1	Riemerella anatipestifer ATCC 11845 = DSM 15868, complete genome
CP003389.1	Corallococcus coralloides DSM 2259, complete genome
[truncated: 2,747 more rows]

## Sheet: chromosomes for test
Accession_number	Description
AP014564.1	Ichthyobacterium seriolicida DNA, complete sequence
AP014596.1	Streptococcus pyogenes DNA, complete genome, strain: M3-b
AP014609.1	Blattabacterium cuenoti BPAY DNA, complete genome, strain: BPAY
AP014623.1	Pseudomonas chlororaphis subsp. aurantiaca DNA, complete genome, strain: StFRB508
AP014809.1	Methylobacterium populi DNA, complete genome
AP014836.1	Candidatus Nitrosoglobus terrae DNA, complete genome
AP014862.1	Pseudomonas pseudoalcaligenes KF707 = NBRC 110670 DNA, complete genome
AP014879.1	Sulfuricaulis limicola DNA, complete genome
AP014880.1	Streptococcus intermedius TYG1620 DNA, complete genome
AP014881.1	Acetobacter pasteurianus NBRC 101655 DNA, complete genome
AP014921.1	Staphylococcus aureus DNA, complete genome, strain: JH4899
AP014936.1	Sulfurifustis variabilis DNA, complete genome, strain: skN76
AP014940.1	Lysobacter enzymogenes DNA, complete genome, strain: M497-1
AP014945.1	Caldimicrobium thiodismutans DNA, complete genome
AP014956.1	Staphylococcus capitis DNA, complete genome, strain: TW2795
AP015029.1	Pseudomonas putida DNA, complete genome, strain: KF715
AP017312.1	Aneurinibacillus soli DNA, complete genome
AP017313.1	Mucilaginibacter gotjawali DNA, complete genome
AP017315.1	Microcella alkaliphila DNA, complete genome, strain: JAM AC0309
AP017318.1	Mycoplasma pneumoniae DNA, complete genome, strain: KCH-402
AP017319.1	Mycoplasma pneumoniae DNA, complete genome, strain: KCH-405
AP017320.1	Staphylococcus aureus DNA, complete genome, strain: MI
AP017367.1	Leptolyngbya sp. O-77 DNA, complete genome
AP017368.1	Candidatus Desulfovibrio trichonymphae DNA, complete genome, strain: Rs-N31
AP017369.1	Corynebacterium glutamicum DNA, complete genome, strain: N24
AP017372.2	Halorhodospira halochloris DNA, nearly complete genome, strain: DSM 1059
AP017373.1	Lactococcus garvieae DNA, complete genome, strain: 122061
AP017375.1	Stanieria sp. NIES-3757 DNA, complete genome
AP017381.1	Moraxella osloensis DNA, complete genome, strain: KMC41
AP017422.1	Filimonas lacunae DNA, complete genome, strain: NBRC 104114
AP017457.1	Aurantimicrobium minutum DNA, complete genome, strain: KNC
AP017459.1	Candidatus Endomicrobium trichonymphae DNA, complete genome, strain: Rs-D17
AP017557.2	Corynebacterium glutamicum DNA, complete genome, strain: AJ1511
AP017602.1	Rickettsia japonica DNA, complete genome, strain: YH_M
AP017610.1	Escherichia coli DNA, complete genome, strain: 20Ec-P-124
AP017617.1	Escherichia coli DNA, complete genome, strain: MRY15-117
AP017620.1	Escherichia coli DNA, complete genome, strain: MRY15-131
AP017623.1	Enterococcus faecalis DNA, complete genome, strain: W11
AP017624.1	Mycobacterium ulcerans subsp. shinshuense DNA, complete genome, strain: ATCC33728
AP017629.1	Streptococcus pyogenes DNA, complete genome, strain: JMUB1235
AP017649.1	Dehalococcoides mccartyi DNA, complete genome
AP017652.1	Streptococcus sp. NPS 308 DNA, complete genome
AP017655.1	Sphingobium cloacae DNA, complete genome, strain: JCM 10874
AP017896.1	Actinomyces sp. Chiba101 DNA, complete genome
AP017900.1	Nocardia seriolae DNA, complete genome, strain: UTF1
AP017901.1	Mycobacterium tuberculosis DNA, complete genome, strain: NCGM946K2
AP017902.1	Mycoplasma bovigenitalium DNA, complete genome
AP017920.1	Thermus thermophilus DNA, complete genome, strain: TMY
AP017929.1	Lactobacillus sakei subsp. sakei DSM 20017 = JCM 1157 DNA, complete genome, strain: LT-13
AP017931.1	Lactobacillus sakei DNA, complete genome, strain: LK-145
AP017935.1	Leuconostoc mesenteroides subsp. suionicum DNA, complete genome, strain: LT-38
AP017936.1	Leuconostoc mesenteroides DNA, complete genome, strain: LK-151
AP017959.1	Synechococcus sp. NIES-970 DNA, complete genome
AP017968.1	Fusobacterium varium Fv113-g1 DNA, complete genome
AP017971.1	Streptococcus pneumoniae DNA, complete genome, strain: KK0981
AP017973.1	Lactobacillus fermentum DNA, complete genome, strain: MTCC 25067
AP018033.1	Mycobacterium tuberculosis DNA, complete genome, strain: HN-024
AP018034.1	Mycobacterium tuberculosis DNA, complete genome, strain: HN-205
AP018035.1	Mycobacterium tuberculosis DNA, complete genome, strain: HN-321
AP018036.1	Mycobacterium tuberculosis DNA, complete genome, strain: HN-506
AP018042.1	Marinifilaceae bacterium SPP2 DNA, complete genome
AP018045.1	Photobacterium damselae subsp. piscicida DNA, chromosome: 1, complete genome
AP018046.1	Photobacterium damselae subsp. piscicida DNA, chromosome: 2, complete genome
AP018052.1	Thiohalobacter thiocyanaticus DNA, complete genome, strain: FOKN1
AP018111.1	Burkholderia stabilis DNA, chromosome: 1, complete genome, strain: FERMP-21014
AP018112.1	Burkholderia stabilis DNA, chromosome: 2, complete genome, strain: FERMP-21014
AP018113.1	Burkholderia stabilis DNA, chromosome: 3, complete genome, strain: FERMP-21014
AP018164.1	Mycobacterium shigaense DNA, complete genome, strain: UN-152
AP018165.1	Mycobacterium stephanolepidis DNA, complete genome
AP018172.1	Calothrix sp. NIES-2098 DNA, complete genome
AP018203.1	Leptolyngbya boryana NIES-2135 DNA, complete genome
AP018254.1	Calothrix sp. NIES-3974 DNA, complete genome
AP018255.1	Calothrix sp. NIES-4071 DNA, complete genome
AP018280.1	Calothrix sp. NIES-4101 DNA, complete genome
AP018281.1	Chondrocystis sp. NIES-4102 DNA, complete genome
AP018338.1	Streptococcus oralis subsp. tigurinus DNA, complete genome, strain: osk_001
CP001973.1	Spiroplasma eriocheiris CCTCC M 207170, complete genome
CP003560.1	Flammeovirga sp. MY04 chromosome 1, complete sequence
CP003561.1	Flammeovirga sp. MY04 chromosome 2, complete sequence
CP004046.1	[Brevibacterium] flavum ZL-1, complete genome
CP004062.1	Corynebacterium glutamicum ZL-6, complete genome
CP005083.1	Sphingobium sp. TKS chromosome 1, complete sequence
CP005084.1	Sphingobium sp. TKS chromosome 2, complete sequence
CP005188.1	Sphingobium sp. MI1205 chromosome 1, complete sequence
CP005189.1	Sphingobium sp. MI1205 chromosome 2, complete sequence
CP006058.1	Bacillus amyloliquefaciens UMAF6639, complete genome
CP006803.1	Lactobacillus gasseri DSM 14869, complete genome
CP006804.1	Lactobacillus rhamnosus DSM 14870, complete genome
CP006960.1	Bacillus amyloliquefaciens UMAF6614, complete genome
CP006976.1	Pasteurella multocida subsp. multocida HB01, complete genome
CP006992.1	Methylobacterium sp. AMS5, complete genome
CP007007.1	Listeria monocytogenes serotype 1/2a str. 02-5993, complete genome
CP007008.1	Listeria monocytogenes serotype 1/2a str. 04-5457, complete genome
CP007009.1	Listeria monocytogenes serotype 1/2a str. 08-6056, complete genome
CP007010.1	Listeria monocytogenes serotype 1/2a str. 08-7374, complete genome
CP007011.1	Listeria monocytogenes serotype 1/2a str. 08-7669, complete genome
CP007017.1	Listeria monocytogenes serotype 1/2a str. 10-1046, complete genome
CP007018.1	Listeria monocytogenes serotype 1/2a str. 10-1321, complete genome
CP007019.1	Listeria monocytogenes serotype 1/2a str. 95-0093, complete genome
CP007020.1	Listeria monocytogenes serotype 1/2a str. 98-2035, complete genome
CP007021.1	Listeria monocytogenes serotype 1/2a str. 99-6370, complete genome
CP007040.1	Pasteurella multocida subsp. multocida str. HN07, complete genome
CP007121.1	Thermosipho sp. 1070, complete genome
CP007158.1	Bordetella holmesii H558, complete genome
CP007159.1	Bordetella holmesii F627, complete genome
CP007167.1	Listeria monocytogenes serotype 4b str. 10-0809, complete genome
CP007168.1	Listeria monocytogenes serotype 1/2b str. 10-0810, complete genome
CP007169.1	Listeria monocytogenes serotype 1/2b str. 10-0811, complete genome
CP007170.1	Listeria monocytogenes serotype 1/2a str. 10-0812, complete genome
CP007171.1	Listeria monocytogenes serotype 1/2a str. 10-0813, complete genome
CP007188.1	Campylobacter jejuni strain HF5-4A-4, complete genome
CP007189.1	Campylobacter jejuni strain HF5-5-1, complete genome
CP007190.1	Campylobacter jejuni strain HF5-7-1, complete genome
CP007191.1	Campylobacter jejuni strain NS4-1-1, complete genome
CP007192.1	Campylobacter jejuni strain NS4-5-1, complete genome
CP007193.1	Campylobacter jejuni strain NS4-9-1, complete genome
CP007194.1	Listeria monocytogenes serotype 1/2c str. 10-5025, complete genome
CP007195.1	Listeria monocytogenes serotype 1/2c str. 10-5026, complete genome
CP007196.1	Listeria monocytogenes serotype 3c str. 10-5027, complete genome
CP007197.1	Listeria monocytogenes serotype 1/2a str. 10-4754, complete genome
CP007198.1	Listeria monocytogenes serotype 1/2a str. 10-4758, complete genome
CP007199.1	Listeria monocytogenes serotype 1/2a str. 10-0933, complete genome
CP007200.1	Listeria monocytogenes serotype 1/2a str. 10-0934, complete genome
CP007205.2	Pasteurella multocida subsp. multocida PMTB2.1, complete genome
CP007220.1	Mycobacterium chelonae CCUG 47445, complete genome
CP007223.1	Thermosipho sp. 1063, complete genome
CP007389.1	Thermosipho melanesiensis strain 431, complete genome
CP007440.1	Rhodoplanes sp. Z2-YC6860, complete genome
CP007459.1	Listeria monocytogenes serotype 4b str. 02-1103, complete genome
CP007460.1	Listeria monocytogenes serotype 4b str. 02-1289, complete genome
CP007461.1	Listeria monocytogenes serotype 4b str. 02-1792, complete genome
CP007462.1	Listeria monocytogenes serotype 4b str. 02-6680, complete genome
CP007491.1	Escherichia coli strain ACN002, complete genome
CP007525.1	Listeria monocytogenes serotype 4b str. 81-0558, complete genome
CP007526.1	Listeria monocytogenes serotype 4b str. 81-0592, complete genome
CP007589.1	Mycoplasma bovis strain HB0801-P115, complete genome
CP007590.1	Mycoplasma bovis strain HB0801-P150, complete genome
CP007591.1	Mycoplasma bovis strain HB0801-P180, complete genome
CP007749.1	Campylobacter jejuni subsp. jejuni M129 chromosome, complete genome
CP008697.1	Escherichia coli strain ST648, complete genome
CP008742.1	Pseudomonas savastanoi pv. savastanoi NCPPB 3335, complete genome
CP008743.1	Candidatus Nucleicultrix amoebiphila FS5, complete genome
CP008813.1	Streptococcus agalactiae strain C001, complete genome
CP008821.1	Listeria monocytogenes serotype 4b str. 02-6679, complete genome
CP008836.1	Listeria monocytogenes serotype 1/2a str. 10-0814, complete genome
CP008837.1	Listeria monocytogenes serotype 1/2a str. 10-5024, complete genome
CP008856.2	Pseudomonas aeruginosa strain F23197, complete genome
CP008857.1	Pseudomonas aeruginosa strain F30658, complete genome
CP008858.2	Pseudomonas aeruginosa strain F63912, complete genome
CP008859.2	Pseudomonas aeruginosa strain H5708, complete genome
CP008860.2	Pseudomonas aeruginosa strain H27930, complete genome
CP008861.1	Pseudomonas aeruginosa strain H47921, complete genome
CP008862.2	Pseudomonas aeruginosa strain M1608, complete genome
CP008863.1	Pseudomonas aeruginosa strain M37351, complete genome
CP008864.2	Pseudomonas aeruginosa strain W60856, complete genome
CP008865.2	Pseudomonas aeruginosa strain S86968, complete genome
CP008866.2	Pseudomonas aeruginosa strain T38079, complete genome
CP008867.1	Pseudomonas aeruginosa strain T52373, complete genome
CP008868.1	Pseudomonas aeruginosa strain T63266, complete genome
CP008869.2	Pseudomonas aeruginosa strain W16407, complete genome
CP008870.2	Pseudomonas aeruginosa strain W36662, complete genome
CP008871.2	Pseudomonas aeruginosa strain W45909, complete genome
CP008872.2	Pseudomonas aeruginosa strain X78812, complete genome
CP008873.1	Pseudomonas aeruginosa strain F9670, complete genome
CP008886.1	Raoultella ornithinolytica strain A14 chromosome, complete genome
CP008925.1	Salmonella enterica subsp. enterica serovar Cerro strain 87, complete genome
CP009111.1	Rhodococcus opacus strain 1CP, complete genome
CP009244.1	Corynebacterium ammoniagenes DSM 20306 strain 9.6, complete genome
CP009245.1	Corynebacterium aquilae DSM 44791 strain S-613, complete genome
CP009246.1	Corynebacterium flavescens strain OJ8, complete genome
CP009247.1	Corynebacterium frankenforstense DSM 45800 strain ST18, complete genome
CP009248.1	Corynebacterium sphenisci DSM 44792, complete genome
CP009249.1	Corynebacterium phocae strain M408/89/1, complete genome
CP009251.1	Corynebacterium stationis strain 622=DSM 20302, complete genome
CP009259.1	Helicobacter pylori SS1 chromosome, complete genome
CP009360.2	Mycobacterium avium subsp. hominissuis strain OCU464 chromosome, complete genome
CP009423.1	Staphylococcus aureus subsp. aureus strain USA300_SUR1, complete genome
CP009471.1	Marinitoga sp. 1137, complete genome
CP009653.1	Francisella tularensis subsp. novicida strain AL97-2214, complete genome
CP009654.1	Francisella sp. CA97-1460, complete genome
CP009682.1	Francisella tularensis subsp. novicida strain AZ06-7470, complete genome
CP009725.1	Burkholderia mallei strain Turkey1 chromosome 1, complete sequence
CP009726.1	Burkholderia mallei strain Turkey1 chromosome 2, complete sequence
CP009727.1	Burkholderia mallei strain Turkey2 chromosome 1, complete sequence
CP009728.1	Burkholderia mallei strain Turkey2 chromosome 2, complete sequence
CP009729.1	Burkholderia mallei strain Turkey3 chromosome 1, complete sequence
CP009730.1	Burkholderia mallei strain Turkey3 chromosome 2, complete sequence
CP009731.1	Burkholderia mallei strain Turkey4 chromosome 1, complete sequence
CP009732.1	Burkholderia mallei strain Turkey4 chromosome 2, complete sequence
CP009733.1	Burkholderia mallei strain Turkey5 chromosome 1, complete sequence
CP009734.1	Burkholderia mallei strain Turkey5 chromosome 2, complete sequence
CP009735.1	Burkholderia mallei strain Turkey6 chromosome 1, complete sequence
CP009736.1	Burkholderia mallei strain Turkey6 chromosome 2, complete sequence
CP009737.1	Burkholderia mallei strain Turkey7 chromosome 1, complete sequence
CP009738.1	Burkholderia mallei strain Turkey7 chromosome 2, complete sequence
CP009739.1	Burkholderia mallei strain Turkey8 chromosome 1, complete sequence
CP009740.1	Burkholderia mallei strain Turkey8 chromosome 2, complete sequence
CP009741.1	Burkholderia mallei strain Turkey9 chromosome 1, complete sequence
CP009742.1	Burkholderia mallei strain Turkey9 chromosome 2, complete sequence
CP009750.1	Xanthomonas translucens pv. cerealis strain ICMP11055, complete genome
CP009764.1	Ralstonia solanacearum OE1-1, complete genome
CP009769.1	Pectobacterium carotovorum subsp. brasiliense strain BC1, complete genome
CP009929.1	Burkholderia mallei strain FMH chromosome 1, complete sequence
CP009930.1	Burkholderia mallei strain FMH chromosome 2, complete sequence
CP009931.1	Burkholderia mallei strain JHU chromosome 1, complete sequence
CP009932.1	Burkholderia mallei strain JHU chromosome 2, complete sequence
CP010071.1	Mycobacterium sp. QIA-37, complete genome
CP010116.1	Escherichia coli strain C1, complete genome
CP010117.1	Escherichia coli strain C2, complete genome
CP010119.1	Escherichia coli strain C3, complete genome
CP010121.1	Escherichia coli strain C4, complete genome
CP010122.1	Escherichia coli strain C5, complete genome
CP010125.1	Escherichia coli strain C8, complete genome
CP010129.1	Escherichia coli strain C9, complete genome
CP010132.1	Escherichia coli strain C10, complete genome
CP010133.1	Escherichia coli strain C11, complete genome
CP010134.1	Escherichia coli strain D1, complete genome
CP010137.1	Escherichia coli strain D2, complete genome
CP010140.1	Escherichia coli strain D3, complete genome
CP010143.1	Escherichia coli strain D4, complete genome
CP010145.1	Escherichia coli strain D5, complete genome
CP010148.1	Escherichia coli strain D6, complete genome
CP010150.1	Escherichia coli strain D7, complete genome
CP010151.1	Escherichia coli strain D8, complete genome
CP010152.1	Escherichia coli strain D9, complete genome
CP010157.1	Escherichia coli strain D10, complete genome
CP010160.1	Escherichia coli strain H1, complete genome
CP010163.1	Escherichia coli strain H2, complete genome
CP010167.1	Escherichia coli strain H3, complete genome
CP010169.1	Escherichia coli strain H5, complete genome
CP010170.1	Escherichia coli strain H6, complete genome
CP010171.1	Escherichia coli strain H7, complete genome
CP010172.1	Escherichia coli strain H8, complete genome
CP010176.1	Escherichia coli strain H10, complete genome
CP010177.1	Escherichia coli strain H14, complete genome
CP010178.1	Escherichia coli strain H15, complete genome
CP010180.1	Escherichia coli strain M1, complete genome
CP010183.1	Escherichia coli strain M3, complete genome
CP010186.1	Escherichia coli strain M6, complete genome
CP010191.1	Escherichia coli strain M8, complete genome
CP010196.1	Escherichia coli strain M9, complete genome
CP010200.1	Escherichia coli strain M10, complete genome
CP010206.1	Escherichia coli strain M11, complete genome
CP010213.1	Escherichia coli strain M15, complete genome
CP010219.1	Escherichia coli strain M18, complete genome
CP010221.1	Escherichia coli strain M19, complete genome
CP010226.1	Escherichia coli strain S1, complete genome
CP010228.1	Escherichia coli strain S3, complete genome
CP010229.1	Escherichia coli strain S10 chromosome, complete genome
CP010230.1	Escherichia coli strain S21, complete genome
CP010231.1	Escherichia coli strain S30, complete genome
CP010235.1	Escherichia coli strain S40, complete genome
CP010236.1	Escherichia coli strain S42, complete genome
CP010237.1	Escherichia coli strain S43, complete genome
CP010238.1	Escherichia coli strain S50, complete genome
CP010240.1	Escherichia coli strain C7, complete genome
CP010242.1	Escherichia coli strain S56, complete genome
CP010249.1	Bordetella pertussis strain H564, complete genome
CP010250.1	Bordetella pertussis strain H788, complete genome
CP010251.1	Bordetella pertussis strain I468, complete genome
CP010252.1	Bordetella pertussis strain I469, complete genome
CP010253.1	Bordetella pertussis strain I472, complete genome
CP010254.1	Bordetella pertussis strain I476, complete genome
CP010255.1	Bordetella pertussis strain I480, complete genome
CP010256.1	Bordetella pertussis strain I483, complete genome
CP010257.1	Bordetella pertussis strain I496, complete genome
CP010258.1	Bordetella pertussis strain I498, complete genome
CP010259.1	Bordetella pertussis strain I518, complete genome
CP010260.1	Bordetella pertussis strain I521, complete genome
CP010261.1	Bordetella pertussis strain I538, complete genome
CP010262.1	Bordetella pertussis strain I539, complete genome
CP010263.1	Bordetella pertussis strain I646, complete genome
CP010264.1	Bordetella pertussis strain I656, complete genome
CP010265.1	Bordetella pertussis strain I669, complete genome
CP010266.1	Bordetella pertussis strain I707, complete genome
CP010330.1	Mycobacterium tuberculosis strain F28, complete genome
CP010337.1	Mycobacterium tuberculosis strain 22115, complete genome
CP010339.1	Mycobacterium tuberculosis strain 22103, complete genome
CP010348.1	Burkholderia mallei strain Turkey10 chromosome 1, complete sequence
CP010349.1	Burkholderia mallei strain Turkey10 chromosome 2, complete sequence
CP010350.1	Acinetobacter johnsonii XBB1, complete genome
CP010457.1	Campylobacter jejuni strain CJ677CC539, complete genome
CP010458.1	Campylobacter jejuni strain CJ677CC533, complete genome
CP010459.1	Campylobacter jejuni strain CJ677CC047, complete genome
CP010460.1	Campylobacter jejuni strain CJ677CC058, complete genome
CP010461.1	Campylobacter jejuni strain CJ677CC013, complete genome
CP010462.1	Campylobacter jejuni strain CJ677CC100, complete genome
CP010463.1	Campylobacter jejuni strain CJ677CC522, complete genome
CP010464.1	Campylobacter jejuni strain CJ677CC094, complete genome
CP010465.1	Campylobacter jejuni strain CJ677CC008, complete genome
CP010466.1	Campylobacter jejuni strain CJ677CC541, complete genome
CP010467.1	Campylobacter jejuni strain CJ677CC024, complete genome
CP010468.1	Campylobacter jejuni strain CJ677CC064, complete genome
CP010469.1	Campylobacter jejuni strain CJ677CC525, complete genome
CP010470.1	Campylobacter jejuni strain CJ677CC026, complete genome
CP010471.1	Campylobacter jejuni strain CJ677CC519, complete genome
CP010472.1	Campylobacter jejuni strain CJ677CC002, complete genome
CP010473.1	Campylobacter jejuni strain CJ677CC534, complete genome
CP010474.1	Campylobacter jejuni strain CJ677CC536, complete genome
CP010475.1	Campylobacter jejuni strain CJ677CC073, complete genome
CP010476.1	Campylobacter jejuni strain CJ677CC521, complete genome
CP010477.1	Campylobacter jejuni strain CJ677CC526, complete genome
CP010479.1	Campylobacter jejuni strain CJ677CC036, complete genome
CP010480.1	Campylobacter jejuni strain CJ677CC524, complete genome
CP010481.1	Campylobacter jejuni strain CJ677CC016, complete genome
CP010482.1	Campylobacter jejuni strain CJ677CC041, complete genome
CP010483.1	Campylobacter jejuni strain CJ677CC535, complete genome
CP010484.1	Campylobacter jejuni strain CJ677CC034, complete genome
CP010485.1	Campylobacter jejuni strain CJ677CC086, complete genome
CP010486.1	Campylobacter jejuni strain CJ677CC095, complete genome
CP010487.1	Campylobacter jejuni strain CJ677CC012, complete genome
CP010488.1	Campylobacter jejuni strain CJ677CC092, complete genome
CP010489.1	Campylobacter jejuni strain CJ677CC530, complete genome
CP010490.1	Campylobacter jejuni strain CJ677CC532, complete genome
CP010491.1	Campylobacter jejuni strain CJ677CC529, complete genome
CP010492.1	Campylobacter jejuni strain CJ677CC531, complete genome
CP010493.1	Campylobacter jejuni strain CJ677CC062, complete genome
CP010494.1	Campylobacter jejuni strain CJ677CC059, complete genome
CP010495.1	Campylobacter jejuni strain CJ677CC538, complete genome
CP010496.1	Campylobacter jejuni strain CJ677CC032, complete genome
CP010497.1	Campylobacter jejuni strain CJ677CC033, complete genome
CP010498.1	Campylobacter jejuni strain CJ677CC537, complete genome
CP010499.1	Campylobacter jejuni strain CJ677CC542, complete genome
CP010500.1	Campylobacter jejuni strain CJ677CC528, complete genome
CP010501.1	Campylobacter jejuni strain CJ677CC520, complete genome
CP010502.1	Campylobacter jejuni strain CJ677CC014, complete genome
CP010503.1	Campylobacter jejuni strain CJ677CC039, complete genome
CP010504.1	Campylobacter jejuni strain CJ677CC085, complete genome
CP010505.1	Campylobacter jejuni strain CJ677CC052, complete genome
CP010506.1	Campylobacter jejuni strain CJ677CC527, complete genome
CP010507.1	Campylobacter jejuni strain CJ677CC078, complete genome
CP010508.1	Campylobacter jejuni strain CJ677CC523, complete genome
CP010509.1	Campylobacter jejuni strain CJ677CC540, complete genome
CP010510.1	Campylobacter jejuni strain CJ677CC040, complete genome
CP010511.1	Campylobacter jejuni strain CJ677CC061, complete genome
CP010522.1	Liberibacter crescens strain BT-0, complete genome
CP010588.1	Phaeobacter gallaeciensis strain P11 chromosome, complete genome
CP010595.1	Phaeobacter inhibens strain P10 chromosome, complete genome
CP010599.1	Phaeobacter inhibens strain P83 chromosome, complete genome
CP010610.1	Phaeobacter inhibens strain P92 chromosome, complete genome
CP010617.1	Phaeobacter inhibens strain P30 isolate M4-3.1A chromosome, complete genome
CP010623.1	Phaeobacter inhibens strain P51 chromosome, complete genome
CP010629.1	Phaeobacter inhibens strain P78 chromosome, complete genome
CP010636.1	Phaeobacter gallaeciensis strain P73 chromosome, complete genome
CP010643.1	Phaeobacter piscinae strain P36 chromosome, complete genome
CP010650.1	Phaeobacter inhibens strain P54 chromosome, complete genome
CP010656.1	Phaeobacter piscinae strain P71 chromosome, complete genome
CP010661.1	Phaeobacter inhibens strain P74 chromosome, complete genome
CP010668.1	Phaeobacter inhibens strain P57 chromosome, complete genome
CP010673.1	Phaeobacter gallaeciensis strain P75 chromosome, complete genome
CP010681.1	Phaeobacter piscinae strain P14 chromosome, complete genome
CP010689.1	Phaeobacter piscinae strain P42 chromosome, complete genome
CP010696.1	Phaeobacter inhibens strain P24 chromosome, complete genome
CP010705.1	Phaeobacter inhibens strain P66 chromosome, complete genome
CP010715.1	Phaeobacter piscinae strain P18 chromosome, complete genome
CP010725.1	Phaeobacter inhibens strain P88 chromosome, complete genome
CP010735.1	Phaeobacter inhibens strain P72 chromosome, complete genome
CP010741.1	Phaeobacter inhibens strain P59 chromosome, complete genome
CP010745.1	Phaeobacter inhibens strain P48 isolate M21-2.3 chromosome, complete genome
CP010749.1	Phaeobacter inhibens strain P70 chromosome, complete genome
CP010756.1	Phaeobacter inhibens strain P80 chromosome, complete genome
CP010767.1	Phaeobacter piscinae strain P13 chromosome, complete genome
CP010776.1	Rufibacter sp. DG15C, complete genome
CP010784.1	Phaeobacter gallaeciensis strain P63 chromosome, complete genome
CP010796.1	Carnobacterium sp. CP1, complete genome
CP010805.1	Phaeobacter piscinae strain P23 chromosome, complete genome
CP010833.1	Streptomyces sp. Tue6075, complete genome
CP010834.1	Methanobrevibacter sp. YE315, complete genome
CP010835.1	Pyrococcus kukulkanii strain NCB100, complete genome
CP010838.1	Bordetella pertussis strain H374, complete genome
CP010839.1	Bordetella pertussis strain H378, complete genome
CP010840.1	Bordetella pertussis strain H379, complete genome
CP010841.1	Bordetella pertussis strain H380, complete genome
CP010842.1	Bordetella pertussis strain H489, complete genome
CP010843.1	Bordetella pertussis strain H542, complete genome
CP010844.1	Bordetella pertussis strain H559, complete genome
CP010845.1	Bordetella pertussis strain H561, complete genome
CP010846.1	Bordetella pertussis strain H563, complete genome
CP010847.1	Bordetella pertussis strain H622, complete genome
CP010874.1	Streptococcus agalactiae strain CU_GBS_08 chromosome, complete genome
CP010875.1	Streptococcus agalactiae strain CU_GBS_98, complete genome
CP010883.1	Vibrio parahaemolyticus strain CHN25 chromosome 1, complete sequence
CP010884.1	Vibrio parahaemolyticus strain CHN25 chromosome 2, complete sequence
CP010888.1	Clostridioides difficile strain 08ACD0030 chromosome, complete genome
CP010951.1	Ramlibacter tataouinensis strain 5-10, complete genome
CP010953.1	Campylobacter fetus subsp. testudinum Sp3
CP010961.1	Bordetella pertussis strain H375, complete genome
CP010962.1	Bordetella pertussis strain H627, complete genome
CP010963.1	Bordetella pertussis strain C393, complete genome
CP010964.1	Bordetella pertussis strain E476, complete genome
CP010965.1	Bordetella pertussis strain H321, complete genome
CP010966.1	Bordetella pertussis strain I979, complete genome
CP010993.1	Clostridium perfringens strain JP55, complete genome
CP010994.1	Clostridium perfringens strain JP838, complete genome
CP010995.1	Campylobacter iguaniorum strain 2463D, complete genome
CP010997.1	Bacillus pumilus strain SH-B11, complete genome
CP010998.1	Staphylococcus aureus strain FORC_012, complete genome
CP011007.1	Bacillus pumilus strain SH-B9, complete genome
CP011008.1	Bacillus simplex strain SH-B26, complete genome
CP011011.1	Pseudoalteromonas agarivorans DSM 14585 chromosome I, complete sequence
CP011012.1	Pseudoalteromonas agarivorans DSM 14585 chromosome II, complete sequence
CP011022.1	Mycobacterium sp. NRRL B-3805, complete genome
CP011025.1	Pseudoalteromonas arctica A 37-1-2 chromosome I, complete sequence
CP011026.1	Pseudoalteromonas arctica A 37-1-2 chromosome II, complete sequence
CP011028.1	Pseudoalteromonas espejiana strain ATCC 29659 chromosome I, complete sequence
CP011029.1	Pseudoalteromonas espejiana strain ATCC 29659 chromosome II, complete sequence
CP011030.1	Pseudoalteromonas issachenkonii strain KMM 3549 chromosome I, complete sequence
CP011031.1	Pseudoalteromonas issachenkonii strain KMM 3549 chromosome II, complete sequence
CP011032.1	Pseudoalteromonas tunicata strain D2 chromosome I, complete sequence
CP011033.1	Pseudoalteromonas tunicata strain D2 chromosome II, complete sequence
CP011036.1	Pseudoalteromonas nigrifaciens strain KMM 661 chromosome I, complete sequence
CP011037.1	Pseudoalteromonas nigrifaciens strain KMM 661 chromosome II, complete sequence
CP011039.1	Pseudoalteromonas spongiae UST010723-006 chromosome I, complete sequence
CP011040.1	Pseudoalteromonas spongiae UST010723-006 chromosome II, complete sequence
CP011041.1	Pseudoalteromonas tetraodonis strain GFC chromosome I, complete sequence
CP011042.1	Pseudoalteromonas tetraodonis strain GFC chromosome II, complete sequence
CP011061.1	Escherichia coli str. Sanji, complete genome
CP011069.1	Streptococcus pyogenes strain STAB09014, complete genome
CP011105.1	Legionella pneumophila strain L10-023, complete genome
CP011120.1	Acetobacter sp. SLV-7, complete genome
CP011124.1	Escherichia coli strain USML2, complete genome
CP011127.1	Dehalococcoides mccartyi strain 11a5, complete genome
CP011145.1	Bacillus cereus strain FORC_013, complete sequence
CP011151.1	Bacillus cereus strain CMCC P0021, complete genome
CP011153.1	Bacillus cereus strain CMCC P0011, complete genome
CP011155.1	Bacillus cereus strain HN001, complete genome
CP011158.1	Moraxella ovis strain 199/55, complete genome
CP011160.1	Xanthomonas fuscans subsp. aurantifolii strain FDC 1559, complete genome
CP011163.1	Xanthomonas fuscans subsp. aurantifolii strain FDC 1609, complete genome
CP011167.1	Bordetella pertussis strain C571, complete genome
CP011168.1	Bordetella pertussis strain C958, complete genome
CP011169.1	Bordetella pertussis strain D521, complete genome
CP011170.1	Bordetella pertussis strain D879, complete genome
CP011171.1	Bordetella pertussis strain E150, complete genome
CP011172.1	Bordetella pertussis strain E555, complete genome
CP011173.1	Bordetella pertussis strain E587, complete genome
CP011174.1	Bordetella pertussis strain E809, complete genome
CP011175.1	Bordetella pertussis strain E976, complete genome
CP011176.1	Bordetella pertussis strain F011, complete genome
CP011177.1	Bordetella pertussis strain F034, complete genome
CP011178.1	Bordetella pertussis strain F658, complete genome
CP011179.1	Bordetella pertussis strain F670, complete genome
CP011181.1	Bordetella pertussis strain F687, complete genome
CP011182.1	Bordetella pertussis strain F948, complete genome
CP011183.1	Bordetella pertussis strain H520, complete genome
CP011184.1	Bordetella pertussis strain H579, complete genome
CP011185.1	Bordetella pertussis strain H637, complete genome
CP011186.1	Bordetella pertussis strain H665, complete genome
CP011187.1	Bordetella pertussis strain H703, complete genome
CP011188.1	Bordetella pertussis strain H707, complete genome
CP011189.1	Bordetella pertussis strain H729, complete genome
CP011190.1	Bordetella pertussis strain H740, complete genome
CP011191.1	Bordetella pertussis strain H754, complete genome
CP011192.1	Bordetella pertussis strain H765, complete genome
CP011193.1	Bordetella pertussis strain H784, complete genome
CP011194.1	Bordetella pertussis strain H800, complete genome
CP011195.1	Bordetella pertussis strain H806, complete genome
CP011196.1	Bordetella pertussis strain H810, complete genome
CP011197.1	Bordetella pertussis strain H812, complete genome
CP011198.1	Bordetella pertussis strain I228, complete genome
CP011199.1	Bordetella pertussis strain I238, complete genome
CP011200.1	Bordetella pertussis strain I373, complete genome
CP011201.1	Bordetella pertussis strain I387, complete genome
CP011202.1	Bordetella pertussis strain I602, complete genome
CP011203.1	Bordetella pertussis strain I730, complete genome
CP011204.1	Bordetella pertussis strain I752, complete genome
CP011205.1	Bordetella pertussis strain I763, complete genome
CP011206.1	Bordetella pertussis strain I915, complete genome
CP011207.1	Bordetella pertussis strain I944, complete genome
CP011208.1	Bordetella pertussis strain J018, complete genome
CP011234.1	Bordetella pertussis strain H320, complete genome
CP011235.1	Bordetella pertussis strain H834, complete genome
CP011236.1	Bordetella pertussis strain H710, complete genome
CP011237.1	Bordetella pertussis strain H851, complete genome
CP011238.1	Bordetella pertussis strain H911, complete genome
CP011239.1	Bordetella pertussis strain H915, complete genome
CP011240.1	Bordetella pertussis strain I075, complete genome
CP011241.1	Bordetella pertussis strain I112, complete genome
CP011242.1	Bordetella pertussis strain I975, complete genome
CP011243.1	Bordetella pertussis strain I998, complete genome
CP011244.1	Bordetella pertussis strain J022, complete genome
CP011245.1	Bordetella pertussis strain J199, complete genome
CP011252.1	Bacillus amyloliquefaciens strain MT45, complete genome
CP011255.1	Bordetella pertussis strain I344, complete genome
CP011257.1	Ralstonia mannitolilytica strain SN83A39 chromosome 1, complete sequence
CP011258.1	Ralstonia mannitolilytica strain SN83A39 chromosome 2, complete sequence
CP011260.1	Mycoplasma mycoides subsp. mycoides strain Ben1, complete genome
CP011261.1	Mycoplasma mycoides subsp. mycoides strain Ben50, complete genome
CP011264.1	Mycoplasma mycoides subsp. mycoides strain Ben468, complete genome
CP011270.1	Planctomyces sp. SH-PL14, complete genome
CP011271.1	Gemmata sp. SH-PL17, complete genome
CP011273.1	Planctomyces sp. SH-PL62, complete genome
CP011281.1	Enterococcus faecium strain E39, complete genome
CP011288.1	Salmonella enterica subsp. diarizonae strain 11-01855, complete genome
CP011289.1	Salmonella enterica subsp. diarizonae strain 11-01853 chromosome, complete genome
CP011292.1	Salmonella enterica subsp. diarizonae strain 11-01854 chromosome, complete genome
CP011299.1	Buchnera aphidicola (Schlechtendalia chinensis) strain SC, complete genome
CP011318.1	Maribacter sp. 1_2014MBL_MicDiv, complete genome
CP011319.1	Janthinobacterium sp. 1_2014MBL_MicDiv, complete genome
CP011345.1	Listeria monocytogenes strain FW040025, complete genome
CP011360.1	Bradyrhizobium diazoefficiens USDA 110, complete genome
CP011387.1	Deinococcus puniceus strain DY1, complete genome
CP011388.1	Paenibacillus swuensis strain DY6, complete genome
CP011390.1	Flavisolibacter tropicus strain LCS9, complete genome
CP011391.1	Faecalibaculum rodentium strain Alo17, complete genome
CP011393.1	Fervidobacterium pennivorans strain DYC, complete genome
CP011402.1	Denitrobacterium detoxificans strain NPOH1, complete genome
CP011406.1	Vibrio parahaemolyticus strain FORC_014 chromosome 1, complete sequence
CP011407.1	Vibrio parahaemolyticus strain FORC_014 chromosome 2, complete sequence
CP011420.1	Paenibacillus polymyxa strain ATCC 15970, complete genome
CP011427.1	Pantoea vagans strain ND02 chromosome, complete genome
CP011454.1	Gemmatimonas phototrophica strain AP64, complete genome
CP011460.1	Vibrio anguillarum strain 90-11-286 chromosome I, complete sequence
CP011461.1	Vibrio anguillarum strain 90-11-286 chromosome II, complete sequence
CP011482.1	Helicobacter pylori strain L7, complete genome
CP011483.1	Helicobacter pylori strain DU15, complete genome
CP011484.1	Helicobacter pylori strain CC33C, complete genome
CP011485.1	Helicobacter pylori strain ausabrJ05, complete genome
CP011486.1	Helicobacter pylori strain K26A1, complete genome
CP011487.1	Helicobacter pylori strain PNG84A, complete genome
CP011491.1	Mycobacterium vaccae 95051, complete genome
CP011502.1	Aeromicrobium erythreum strain AR18, complete genome
CP011510.1	Mycobacterium tuberculosis strain Beijing, complete genome
CP011514.1	Mitsuaria sp. 7, complete genome
CP011525.1	Pseudomonas sp. JY-Q, complete genome
CP011530.1	Mycobacterium immunogenum strain CCUG 47286, complete genome
CP011531.1	Bacteroides dorei CL03T12C01, complete genome
CP011532.1	Xanthomonas oryzae pv. oryzae strain XF89b, complete genome
CP011533.1	Streptomyces noursei ATCC 11455, complete genome
CP011539.1	Klebsiella aerogenes strain G7 chromosome, complete genome
CP011566.1	Pseudomonas sp. DR 5-09, complete genome
CP011567.1	Pseudomonas sp. GR 6-02, complete genome
CP011660.1	Enterobacter hormaechei strain CAV1176 extrachromosomal sequence
CP011662.1	Enterobacter hormaechei strain CAV1176 chromosome, complete genome
CP011685.1	Staphylococcus aureus strain ZJ5499, complete genome
CP011687.1	Bordetella pertussis strain C505, complete genome
CP011688.1	Bordetella pertussis strain C742, complete genome
CP011689.1	Bordetella pertussis strain D175, complete genome
CP011690.1	Bordetella pertussis strain D321, complete genome
CP011691.1	Bordetella pertussis strain D502, complete genome
CP011692.1	Bordetella pertussis strain E024, complete genome
CP011693.1	Bordetella pertussis strain E530, complete genome
CP011694.1	Bordetella pertussis strain H346, complete genome
CP011695.1	Bordetella pertussis strain H437, complete genome
CP011696.1	Bordetella pertussis strain H762, complete genome
CP011697.1	Bordetella pertussis strain H763, complete genome
CP011698.1	Bordetella pertussis strain H764, complete genome
CP011699.1	Bordetella pertussis strain H766, complete genome
CP011700.1	Bordetella pertussis strain H768, complete genome
CP011701.1	Bordetella pertussis strain H773, complete genome
CP011702.1	Bordetella pertussis strain H775, complete genome
CP011703.1	Bordetella pertussis strain H779, complete genome
CP011704.1	Bordetella pertussis strain H787, complete genome
CP011705.1	Bordetella pertussis strain H842, complete genome
CP011706.1	Bordetella pertussis strain H847, complete genome
CP011707.1	Bordetella pertussis strain H849, complete genome
CP011708.1	Bordetella pertussis strain H853, complete genome
CP011709.1	Bordetella pertussis strain H864, complete genome
CP011710.1	Bordetella pertussis strain H866, complete genome
CP011711.1	Bordetella pertussis strain H878, complete genome
CP011712.1	Bordetella pertussis strain H883, complete genome
CP011713.1	Bordetella pertussis strain H884, complete genome
CP011714.1	Bordetella pertussis strain H910, complete genome
CP011715.1	Bordetella pertussis strain I069, complete genome
CP011716.1	Bordetella pertussis strain I088, complete genome
CP011717.1	Bordetella pertussis strain I089, complete genome
CP011718.1	Bordetella pertussis strain I110, complete genome
CP011719.1	Bordetella pertussis strain I111, complete genome
CP011720.1	Bordetella pertussis strain I113, complete genome
CP011721.1	Bordetella pertussis strain I127, complete genome
CP011722.1	Bordetella pertussis strain I135, complete genome
CP011723.1	Bordetella pertussis strain I136, complete genome
CP011724.1	Bordetella pertussis strain I257, complete genome
CP011725.1	Bordetella pertussis strain I263, complete genome
CP011726.1	Bordetella pertussis strain I270, complete genome
CP011727.1	Bordetella pertussis strain I271, complete genome
CP011728.1	Bordetella pertussis strain I273, complete genome
CP011729.1	Bordetella pertussis strain I289, complete genome
CP011730.1	Bordetella pertussis strain I315, complete genome
CP011731.1	Bordetella pertussis strain I318, complete genome
CP011732.1	Bordetella pertussis strain I331, complete genome
CP011733.1	Bordetella pertussis strain I350, complete genome
CP011734.1	Bordetella pertussis strain I375, complete genome
CP011735.1	Bordetella pertussis strain I379, complete genome
CP011736.1	Bordetella pertussis strain I380, complete genome
CP011737.1	Bordetella pertussis strain I382, complete genome
CP011738.1	Bordetella pertussis strain I386, complete genome
CP011739.1	Bordetella pertussis strain I452, complete genome
CP011740.1	Bordetella pertussis strain I461, complete genome
CP011741.1	Bordetella pertussis strain I728, complete genome
CP011742.1	Bordetella pertussis strain I735, complete genome
CP011743.1	Bordetella pertussis strain I754, complete genome
CP011744.1	Bordetella pertussis strain I755, complete genome
CP011745.1	Bordetella pertussis strain I762, complete genome
CP011746.1	Bordetella pertussis strain I959, complete genome
CP011747.1	Bordetella pertussis strain I965, complete genome
CP011748.1	Bordetella pertussis strain I968, complete genome
CP011749.1	Bordetella pertussis strain I977, complete genome
CP011750.1	Bordetella pertussis strain I978, complete genome
CP011751.1	Bordetella pertussis strain J012, complete genome
CP011752.1	Bordetella pertussis strain J016, complete genome
CP011753.1	Bordetella pertussis strain J019, complete genome
CP011754.1	Bordetella pertussis strain J021, complete genome
CP011755.1	Bordetella pertussis strain J023, complete genome
CP011756.1	Bordetella pertussis strain J027, complete genome
CP011757.1	Bordetella pertussis strain J030, complete genome
CP011758.1	Bordetella pertussis strain J039, complete genome
CP011759.1	Bordetella pertussis strain J068, complete genome
CP011760.1	Bordetella pertussis strain J072, complete genome
CP011761.1	Bordetella pertussis strain J073, complete genome
CP011762.1	Bordetella pertussis strain J076, complete genome
CP011763.1	Bordetella pertussis strain J090, complete genome
CP011764.1	Bordetella pertussis strain J091, complete genome
CP011765.1	Bordetella pertussis strain J098, complete genome
CP011766.1	Bordetella pertussis strain J100, complete genome
CP011767.1	Bordetella pertussis strain J110, complete genome
CP011768.1	Bordetella pertussis strain J115, complete genome
CP011769.1	Lactobacillus plantarum strain Zhang-LL, complete genome
CP011775.1	Vibrio vulnificus strain FORC_016 chromosome I, complete sequence
CP011776.1	Vibrio vulnificus strain FORC_016 chromosome II, complete sequence
CP011789.1	Pseudomonas putida strain PC2, complete genome
CP011797.1	Reinekea forsetii strain Hel1_31_D35, complete genome
CP011828.1	Enterococcus faecium strain UW8175, complete genome
CP011835.1	Azotobacter chroococcum strain B3, complete genome
CP011859.1	Riemerella anatipestifer strain HXb2, complete genome
CP011863.1	Enterobacter asburiae strain ATCC 35953, complete sequence
CP011884.1	Vibrio parahaemolyticus strain MAVP-Q chromosome 1, complete sequence
CP011885.1	Vibrio parahaemolyticus strain ST631 chromosome 2, complete sequence
CP011915.1	Escherichia coli strain PSUO2, complete genome
CP011917.1	Burkholderia cenocepacia strain ST32 chromosome 1, complete sequence
CP011918.1	Burkholderia cenocepacia strain ST32 chromosome 2, complete sequence
CP011919.1	Burkholderia cenocepacia strain ST32 chromosome 3, complete sequence
CP011927.1	Labrenzia sp. CP4, complete genome
CP011937.1	Bacillus methylotrophicus strain CBMB205, complete genome
CP011942.1	Salmonella enterica subsp. enterica serovar Enteritidis strain OLF-00D989 87-1 chromosome, complete genome
CP011971.1	Steroidobacter denitrificans strain DSM 18526, complete genome
CP011994.1	Ectothiorhodospira sp. BSL-9, complete genome
CP012002.1	Xanthomonas fuscans subsp. aurantifolii strain 1566, complete genome
CP012011.1	Staphylococcus aureus subsp. aureus strain HC1340, complete genome
CP012012.1	Staphylococcus aureus subsp. aureus strain HC1335 chromosome, complete genome
CP012013.1	Staphylococcus aureus subsp. aureus strain Be62, complete genome
CP012015.1	Staphylococcus aureus subsp. aureus strain Gv51, complete genome
CP012018.1	Staphylococcus aureus subsp. aureus strain Gv88, complete genome
CP012019.1	Legionella pneumophila subsp. pneumophila strain Toronto-2005 chromosome, complete genome
CP012047.1	Tetragenococcus halophilus strain MJ4, complete genome
CP012078.1	Bordetella pertussis strain H681, complete genome
CP012079.1	Bordetella pertussis strain H852, complete genome
CP012080.1	Bordetella pertussis strain I106, complete genome
CP012081.1	Bordetella pertussis strain I351, complete genome
CP012082.1	Bordetella pertussis strain I743, complete genome
CP012083.1	Bordetella pertussis strain I751, complete genome
CP012084.1	Bordetella pertussis strain I976, complete genome
CP012085.1	Bordetella pertussis strain J010, complete genome
CP012086.1	Bordetella pertussis strain J013, complete genome
CP012087.1	Bordetella pertussis strain J038, complete genome
CP012088.1	Bordetella pertussis strain J107, complete genome
CP012089.1	Bordetella pertussis strain J169, complete genome
CP012096.1	Serratia plymuthica strain 3Rp8, complete genome
CP012097.1	Serratia plymuthica strain 3Re4-18, complete genome
CP012098.1	Anaerostipes hadrus strain BPB5, complete genome
CP012117.1	Dermabacter vaginalis strain AD1-86, complete genome
CP012122.1	Lactobacillus plantarum strain LZ95, complete genome
CP012128.1	Bordetella pertussis strain B203, complete genome
CP012129.1	Bordetella pertussis strain G057, complete genome
CP012130.1	Bordetella pertussis strain H639, complete genome
CP012131.1	Bordetella pertussis strain I150, complete genome
CP012132.1	Bordetella pertussis strain I187, complete genome
CP012133.1	Bordetella pertussis strain I259, complete genome
CP012134.1	Bordetella pertussis strain I464, complete genome
CP012135.1	Bordetella pertussis strain J014, complete genome
CP012179.1	Pseudomonas syringae pv. actinidiae ICMP 18708, complete genome
CP012199.1	Sphingopyxis granuli strain TFA, complete genome
CP012200.1	Thermococcus sp. 2319x1, complete genome
CP012202.1	Alteromonas macleodii strain HOT1A3, complete genome
CP012269.1	Pediococcus damnosus strain TMW 2.1532 chromosome, complete genome
CP012275.1	Pediococcus damnosus strain TMW 2.1533 chromosome, complete genome
CP012283.1	Pediococcus damnosus strain TMW 2.1534 chromosome, complete genome
CP012288.1	Pediococcus damnosus strain TMW 2.1535 chromosome, complete genome
CP012294.1	Pediococcus damnosus strain TMW 2.1536 chromosome, complete genome
CP012330.1	Bacillus pumilus strain NJ-V, complete genome
CP012331.1	Alcanivorax xenomutans strain P40, complete genome
CP012334.1	Bordetella sp. H567, complete genome
CP012375.1	Microcystis aeruginosa NIES-2481, complete genome
CP012379.1	Escherichia coli strain PAR, complete genome
CP012380.1	Escherichia coli strain WAT, complete genome
CP012391.1	Neisseria meningitidis strain DE8669, complete genome
CP012392.1	Neisseria meningitidis strain DE10444, complete genome
CP012393.1	Neisseria meningitidis strain DE8555, complete genome
CP012394.1	Neisseria meningitidis strain WUE2121, complete genome
CP012395.1	Clostridium autoethanogenum DSM 10061, complete genome
CP012396.1	Salmonella enterica strain FORC_019, complete genome
CP012400.2	Pseudomonas yamanorum strain LBUM636 chromosome, complete genome
CP012409.1	Staphylococcus aureus subsp. aureus Tager 104, complete genome
CP012418.1	Kangiella sediminilitoris strain KCTC 23892, complete genome
CP012426.1	Klebsiella pneumoniae strain KP5 chromosome, complete genome
CP012430.1	Enterococcus faecium strain ISMMS_VRE_1, complete genome
CP012460.1	Enterococcus faecium strain ISMMS_VRE_7, complete genome
CP012480.1	Streptococcus agalactiae strain NGBS128, complete genome
CP012487.1	Enterobacter sp. FY-07, complete genome
CP012502.1	Bacillus beveridgei strain MLTeJB, complete genome
CP012503.1	Streptococcus agalactiae strain NGBS357, complete genome
CP012504.1	Aeromonas veronii strain TH0426, complete genome
CP012529.1	Psychrobacter sp. P2G3, complete genome
CP012533.1	Psychrobacter sp. P11G5, complete genome
CP012546.1	Campylobacter pinnipediorum subsp. pinnipediorum strain RM17260, complete genome
CP012547.1	Campylobacter pinnipediorum subsp. pinnipediorum strain RM17261, complete genome
CP012548.1	Campylobacter pinnipediorum subsp. pinnipediorum strain RM17262, complete genome
CP012560.1	Klebsiella pneumoniae strain UCLAOXA232KP_Pt0 chromosome, complete genome
CP012561.1	Klebsiella pneumoniae strain UCLAOXA232KP chromosome, complete genome
CP012568.1	Klebsiella pneumoniae strain UCLAOXA232KP chromosome, complete genome
CP012578.1	Pseudomonas aeruginosa strain PA_D2, complete genome
CP012579.1	Pseudomonas aeruginosa strain PA_D5, complete genome
CP012580.1	Pseudomonas aeruginosa strain PA_D9, complete genome
CP012581.1	Pseudomonas aeruginosa strain PA_D16, complete genome
CP012582.1	Pseudomonas aeruginosa strain PA_D21, complete genome
CP012583.1	Pseudomonas aeruginosa strain PA_D22, complete genome
CP012584.1	Pseudomonas aeruginosa strain PA_D25, complete genome
CP012585.1	Pseudomonas aeruginosa strain PA_D1, complete genome
CP012605.1	Ralstonia insidiosa strain FC1138 chromosome 1, complete sequence
CP012606.1	Ralstonia insidiosa strain FC1138 chromosome 2, complete sequence
CP012621.1	Zobellella denitrificans strain F13-1 chromosome, complete genome
CP012661.1	Defluviimonas alba strain cai42 chromosome, complete genome
CP012673.1	Sorangium cellulosum strain So ce26 chromosome, complete genome
CP012691.1	Bacillus cereus strain FORC_024, complete genome
CP012692.1	Staphylococcus aureus strain FORC_027, complete genome
CP012693.1	Escherichia coli strain FORC_028, complete genome
CP012694.1	Neisseria meningitidis strain 331401, complete genome
CP012706.1	Bacteroides fragilis strain S14 chromosome, complete genome
CP012720.1	Bacillus anthracis strain PR01, complete genome
CP012721.1	Bacillus anthracis strain PR02, complete genome
CP012722.1	Bacillus anthracis strain PR05, complete genome
CP012723.1	Bacillus anthracis strain PR06, complete genome
CP012724.1	Bacillus anthracis strain PR07, complete genome
CP012725.1	Bacillus anthracis strain PR08, complete genome
CP012726.1	Bacillus anthracis strain PR09-1, complete genome
CP012727.1	Bacillus anthracis strain PR09-4, complete genome
CP012728.1	Bacillus anthracis strain PR10-4, complete genome
CP012729.1	Bacillus anthracis strain Parent2, complete genome
CP012730.1	Bacillus anthracis strain Parent1, complete genome
CP012731.1	Streptococcus suis strain 90-1330, complete genome
CP012737.1	Pseudoalteromonas sp. 1_2015MBL_MicDiv chromosome 1, complete sequence
CP012738.1	Pseudoalteromonas sp. 1_2015MBL_MicDiv chromosome 2, complete sequence
CP012739.1	Vibrio vulnificus strain FORC_017 chromosome 1, complete sequence
CP012740.1	Vibrio vulnificus strain FORC_017 chromosome 2, complete sequence
CP012743.1	Klebsiella pneumoniae subsp. pneumoniae strain TGH8, complete genome
CP012744.1	Klebsiella pneumoniae subsp. pneumoniae strain TGH10, complete genome
CP012745.1	Klebsiella pneumoniae subsp. pneumoniae strain TGH13, complete genome
CP012749.1	Rhodococcus sp. 008 chromosome, complete genome
CP012836.1	Algoriphagus sp. M8-2, complete genome
CP012872.1	Salegentibacter sp. T436, complete genome
CP012881.1	Vibrio vulnificus NBRC 15645 = ATCC 27562 chromosome 1, complete sequence
CP012882.1	Vibrio vulnificus NBRC 15645 = ATCC 27562 chromosome 2, complete sequence
CP012885.2	Mycobacterium chimaera strain AH16 chromosome, complete genome
CP012911.1	Streptococcus suis strain NSUI060, complete genome
CP012939.1	Ralstonia solanacearum strain UW163, complete genome
CP012943.1	Ralstonia solanacearum strain IBSBF1503, complete genome
CP012947.1	Xanthomonas oryzae pv. oryzae strain PXO83, complete genome
CP012949.1	Streptomyces ambofaciens strain DSM 40697, complete genome
CP012950.1	Vibrio parahaemolyticus strain FORC_023 chromosome 1, complete sequence
CP012951.1	Vibrio parahaemolyticus strain FORC_023 chromosome 2, complete sequence
CP012958.1	Aggregatibacter actinomycetemcomitans strain VT1169, complete genome
CP012959.1	Aggregatibacter actinomycetemcomitans strain 624, complete genome
CP012960.1	Rhodobacter sphaeroides strain MBTLJ-8 chromosome 1, complete sequence
CP012961.1	Rhodobacter sphaeroides strain MBTLJ-8 chromosome 2, complete sequence
CP012968.1	Staphylococcus sp. AntiMn-1, complete genome
CP012969.1	Psychrobacter sp. AntiMn-1, complete genome
CP012970.1	Staphylococcus aureus strain ST20130939, complete genome
CP012972.1	Staphylococcus aureus strain ST20130938, complete genome
CP012974.1	Staphylococcus aureus strain ST20130943, complete genome
CP012976.1	Staphylococcus aureus strain ST20130942, complete genome
CP012978.1	Staphylococcus aureus strain ST20130941, complete genome
CP012979.1	Staphylococcus aureus strain ST20130940, complete genome
CP012985.1	Salmonella enterica subsp. enterica serovar Typhimurium strain RM9437, complete genome
CP012997.1	Vibrio cholerae strain 2012Env-9 chromosome 1, complete sequence
CP012998.1	Vibrio cholerae strain 2012Env-9 chromosome 2, complete sequence
CP013004.1	Xanthomonas citri subsp. malvacearum strain XcmH1005 chromosome, complete genome
CP013006.1	Xanthomonas citri subsp. malvacearum strain XcmN1003 chromosome, complete genome
CP013013.1	Vibrio cholerae strain Env-390 chromosome 1, complete sequence
CP013014.1	Vibrio cholerae strain Env-390 chromosome 2, complete sequence
CP013016.1	Leuconostoc mesenteroides subsp. mesenteroides strain DRC0211, complete genome
CP013018.1	Clostridium pasteurianum DSM 525 = ATCC 6013, complete genome
CP013019.1	Clostridium pasteurianum strain M150B, complete genome
CP013022.1	Francisella persica ATCC VR-331, complete genome
CP013031.1	Escherichia coli strain H1827/12, complete genome
CP013051.1	Sinorhizobium americanum CCGM7, complete genome
CP013068.1	Pannonibacter phragmitetus strain 31801, complete genome
CP013070.1	Sphingobium indicum B90A, complete genome
CP013074.1	Dehalococcoides mccartyi strain CG3, complete genome
CP013075.1	Bordetella pertussis strain B201, complete genome
CP013076.1	Bordetella pertussis strain B227, complete genome
CP013077.1	Bordetella pertussis strain C549, complete genome
CP013078.1	Bordetella pertussis strain C734, complete genome
CP013079.1	Bordetella pertussis strain C757, complete genome
CP013080.1	Bordetella pertussis strain E194, complete genome
CP013081.1	Bordetella pertussis strain E602, complete genome
CP013082.1	Bordetella pertussis strain H382, complete genome
CP013083.1	Bordetella pertussis strain H682, complete genome
CP013084.1	Bordetella pertussis strain H698, complete genome
CP013085.1	Bordetella pertussis strain H706, complete genome
CP013086.1	Bordetella pertussis strain H730, complete genome
CP013087.1	Bordetella pertussis strain H771, complete genome
CP013088.1	Bordetella pertussis strain J178, complete genome
CP013089.1	Bordetella pertussis strain J179, complete genome
CP013090.1	Bordetella pertussis strain J191, complete genome
CP013091.1	Bordetella pertussis strain J192, complete genome
CP013092.1	Bordetella pertussis strain J193, complete genome
CP013093.1	Bordetella pertussis strain J194, complete genome
CP013094.1	Bordetella pertussis strain J197, complete genome
CP013095.1	Bordetella pertussis strain J201, complete genome
CP013096.1	Bordetella pertussis strain J225, complete genome
CP013097.1	Salmonella enterica subsp. enterica serovar Enteritidis strain CMCC50041, complete genome
CP013101.1	Clostridium perfringens strain FORC_025, complete genome
CP013107.1	Sinorhizobium americanum strain CFNEI 73, complete genome
CP013113.1	Pseudomonas aeruginosa strain PAER4_119, complete genome
CP013127.1	Bradyrhizobium diazoefficiens strain USDA 122, complete genome
CP013128.1	Mycoplasma sp. (ex Biomphalaria glabrata), complete genome
CP013132.1	Staphylococcus aureus strain FORC_026, complete genome
CP013136.1	Herbaspirillum seropedicae strain AU14040, complete genome
CP013142.1	Streptomyces sp. 4F, complete genome
CP013149.1	Lactobacillus plantarum strain MF1298, complete genome
CP013182.1	Staphylococcus aureus strain SA40TW, complete genome
CP013184.1	Pseudomonas protegens strain H78, complete genome
CP013190.1	Escherichia coli strain FORC_031, complete genome
CP013197.1	Spiroplasma citri strain R8-A2 chromosome, complete genome
CP013213.1	Erysipelothrix larvae strain LV19 chromosome, complete genome
CP013217.1	Kurthia sp. 11kri321, complete genome
CP013218.1	Staphylococcus aureus subsp. aureus strain LA-MRSA ST398 isolate E154 chromosome, complete genome
CP013231.1	Staphylococcus aureus strain UTSW MRSA 55, complete sequence
CP013232.1	Collimonas fungivorans strain Ter6, complete genome
CP013233.1	Collimonas arenae strain Ter10, complete genome
CP013234.1	Collimonas pratensis strain Ter91, complete genome
CP013235.1	Collimonas arenae strain Ter282, complete genome
CP013236.1	Collimonas pratensis strain Ter291, complete genome
CP013237.1	Streptococcus mutans strain NG8, complete genome
CP013239.1	Clostridium butyricum strain CDC_51208, complete genome
CP013242.1	Clostridium botulinum strain CDC_67071 chromosome, complete genome
CP013243.1	Clostridium botulinum strain CDC_1632, complete genome
CP013244.1	Caulobacteraceae bacterium OTSz_A_272 chromosome, complete genome
CP013246.1	Clostridium botulinum strain CDC_69094, complete genome
CP013247.1	Clostridium botulinum strain CDC_53174, complete genome
CP013248.1	Vibrio parahaemolyticus strain FORC_022 chromosome 1, complete sequence
CP013249.1	Vibrio parahaemolyticus strain FORC_022 chromosome 2, complete sequence
CP013259.1	Buchnera aphidicola (Diuraphis noxia), complete genome
CP013260.1	Corynebacterium pseudotuberculosis strain MB11, complete genome
CP013261.1	Corynebacterium pseudotuberculosis strain MB14, complete genome
CP013262.2	Corynebacterium pseudotuberculosis strain MB30, complete genome
CP013263.1	Corynebacterium pseudotuberculosis strain MB66, complete genome
CP013290.1	Janibacter indicus strain YFY001, complete genome
CP013301.1	Vibrio cholerae strain C5 chromosome 1, complete sequence
CP013302.1	Vibrio cholerae strain C5 chromosome 2, complete sequence
CP013303.1	Vibrio cholerae strain CRC711 chromosome 1, complete sequence
CP013304.1	Vibrio cholerae strain CRC711 chromosome 2, complete sequence
CP013305.1	Vibrio cholerae strain CRC1106 chromosome 1, complete sequence
CP013306.1	Vibrio cholerae strain CRC1106 chromosome 2, complete sequence
CP013307.1	Vibrio cholerae strain E506 chromosome 1, complete sequence
CP013308.1	Vibrio cholerae strain E506 chromosome 2, complete sequence
CP013309.1	Vibrio cholerae strain E1162 chromosome 1, complete sequence
CP013310.1	Vibrio cholerae strain E1162 chromosome 2, complete sequence
CP013311.1	Vibrio cholerae strain E1320, complete sequence
CP013312.1	Vibrio cholerae strain E1320 chromosome 2, complete sequence
CP013313.1	Vibrio cholerae strain E9120 chromosome 1, complete sequence
CP013314.1	Vibrio cholerae strain E9120 chromosome 2, complete sequence
CP013315.1	Vibrio cholerae strain M2140 chromosome 1, complete sequence
CP013316.1	Vibrio cholerae strain M2140 chromosome 2, complete sequence
CP013317.1	Vibrio cholerae strain NCTC5395 chromosome 1, complete sequence
CP013318.1	Vibrio cholerae strain NCTC5395 chromosome 2, complete sequence
CP013319.1	Vibrio cholerae strain NCTC9420 chromosome 1, complete sequence
CP013320.1	Vibrio cholerae strain NCTC9420 chromosome 2, complete sequence
CP013342.1	Sphingopyxis terrae NBRC 15098 strain 203-1, complete genome
CP013344.1	Sphingopyxis macrogoltabida strain 203N, complete genome
CP013347.1	Paraburkholderia caribensis strain Bcrs1W chromosome 1, complete sequence
CP013348.1	Paraburkholderia caribensis strain Bcrs1W chromosome 2, complete sequence
CP013349.1	Paraburkholderia caribensis strain Bcrs1W chromosome 3, complete sequence
CP013355.1	Lutibacter profundi strain LP1 chromosome, complete genome
CP013356.1	Burkholderia oklahomensis EO147 chromosome 2, complete sequence
CP013357.1	Burkholderia oklahomensis EO147 chromosome 1, complete sequence
CP013358.1	Burkholderia oklahomensis C6786 chromosome 1, complete sequence
CP013359.1	Burkholderia oklahomensis C6786 chromosome 2, complete sequence
CP013360.1	Burkholderia thailandensis strain 2003015869 chromosome 1, complete sequence
CP013361.1	Burkholderia thailandensis strain 2003015869 chromosome 2, complete sequence
CP013362.1	Burkholderia diffusa strain RF2-non-BP9 chromosome 1, complete sequence
CP013363.1	Burkholderia diffusa strain RF2-non-BP9 chromosome 2, complete sequence
CP013364.1	Burkholderia diffusa strain RF2-non-BP9 chromosome 3, complete sequence
CP013365.1	Burkholderia territorii strain RF8-non-BP5 chromosome 2, complete sequence
CP013366.1	Burkholderia territorii strain RF8-non-BP5 chromosome 1, complete sequence
CP013367.1	Burkholderia territorii strain RF8-non-BP5 chromosome 3, complete sequence
CP013368.1	Burkholderia ubonensis strain RF23-BP41 chromosome 3, complete sequence
CP013370.1	Burkholderia ubonensis strain RF23-BP41 chromosome 1, complete sequence
CP013371.1	Burkholderia ubonensis strain RF23-BP41 chromosome 2, complete sequence
CP013372.1	Burkholderia sp. NRF60-BP8 chromosome 2, complete sequence
CP013373.1	Burkholderia sp. NRF60-BP8 chromosome 1, complete sequence
CP013374.1	Burkholderia sp. NRF60-BP8 chromosome 3, complete sequence
CP013375.1	Burkholderia cepacia strain INT3-BP177 chromosome 1, complete sequence
CP013376.1	Burkholderia cepacia strain INT3-BP177 chromosome 2, complete sequence
CP013377.1	Burkholderia pseudomultivorans strain SUB-INT23-BP2 chromosome 2, complete sequence
CP013378.1	Burkholderia pseudomultivorans strain SUB-INT23-BP2 chromosome 1, complete sequence
CP013380.1	Burkholderia sp. Bp5365 strain MSMB43 chromosome 1, complete sequence
CP013382.1	Burkholderia sp. Bp5365 strain MSMB43 chromosome 2, complete sequence
CP013383.1	Burkholderia sp. LA-2-3-30-S1-D2 chromosome 2, complete sequence
CP013384.1	Burkholderia sp. LA-2-3-30-S1-D2 chromosome 1, complete sequence
CP013385.1	Burkholderia sp. LA-2-3-30-S1-D2 chromosome 3, complete sequence
CP013386.1	Burkholderia sp. BDU6 chromosome 1, complete sequence
CP013387.1	Burkholderia sp. BDU6 chromosome 2, complete sequence
CP013388.1	Burkholderia sp. BDU8 chromosome 2, complete sequence
CP013389.1	Burkholderia sp. BDU8 chromosome 1, complete sequence
CP013393.1	Burkholderia vietnamiensis strain FL-2-3-30-S1-D0 chromosome 1, complete sequence
CP013394.1	Burkholderia vietnamiensis strain FL-2-3-30-S1-D0 chromosome 2, complete sequence
CP013395.1	Burkholderia vietnamiensis strain FL-2-3-30-S1-D0 chromosome 3, complete sequence
CP013398.1	Burkholderia seminalis strain FL-5-4-10-S1-D7 chromosome 1, complete sequence
CP013399.1	Burkholderia seminalis strain FL-5-4-10-S1-D7 chromosome 3, complete sequence
CP013400.1	Burkholderia seminalis strain FL-5-4-10-S1-D7 chromosome 2, complete sequence
CP013401.1	Burkholderia metallica strain FL-6-5-30-S1-D7 chromosome 1, complete sequence
CP013402.1	Burkholderia metallica strain FL-6-5-30-S1-D7 chromosome 3, complete sequence
CP013403.1	Burkholderia metallica strain FL-6-5-30-S1-D7 chromosome 2, complete sequence
CP013404.1	Burkholderia lata strain FL-7-5-30-S1-D0 chromosome 1, complete sequence
CP013405.1	Burkholderia lata strain FL-7-5-30-S1-D0 chromosome 3, complete sequence
CP013406.1	Burkholderia lata strain FL-7-5-30-S1-D0 chromosome 2, complete sequence
CP013407.1	Burkholderia thailandensis strain MSMB59 chromosome 1, complete sequence
CP013408.1	Burkholderia thailandensis strain MSMB59 chromosome 2, complete sequence
CP013409.1	Burkholderia thailandensis strain 2002721121 chromosome 1, complete sequence
CP013410.1	Burkholderia thailandensis strain 2002721121 chromosome 2, complete sequence
CP013411.1	Burkholderia thailandensis strain 2002721643 chromosome 1, complete sequence
CP013413.1	Burkholderia thailandensis strain 2002721643 chromosome 2, complete sequence
CP013414.1	Burkholderia ubonensis strain MSMB2035 chromosome 1, complete sequence
CP013416.1	Burkholderia ubonensis strain MSMB2035 chromosome 2, complete sequence
CP013417.1	Burkholderia sp. MSMB0266 chromosome 1, complete sequence
CP013418.1	Burkholderia sp. MSMB0266 chromosome 2, complete sequence
CP013420.1	Burkholderia ubonensis strain MSMB0783 chromosome 1, complete sequence
CP013421.1	Burkholderia ubonensis strain MSMB0783 chromosome 3, complete sequence
CP013422.1	Burkholderia ubonensis strain MSMB0783 chromosome 2, complete sequence
CP013424.1	Burkholderia sp. MSMB0852 chromosome 1, complete sequence
CP013425.1	Burkholderia sp. MSMB0852 chromosome 2, complete sequence
CP013427.1	Burkholderia sp. MSMB0856 chromosome 1, complete sequence
CP013428.1	Burkholderia sp. MSMB0856 chromosome 2, complete sequence
CP013429.1	Burkholderia sp. MSMB0856 chromosome 3, complete sequence
CP013430.1	Burkholderia multivorans strain AU1185 chromosome 1, complete sequence
CP013431.1	Burkholderia multivorans strain AU1185 chromosome 2, complete sequence
CP013432.1	Burkholderia multivorans strain AU1185 chromosome 3, complete sequence
CP013433.1	Burkholderia vietnamiensis strain AU1233 chromosome 1, complete sequence
CP013434.1	Burkholderia vietnamiensis strain AU1233 chromosome 2, complete sequence
CP013435.1	Burkholderia latens strain AU17928 chromosome 1, complete sequence
CP013437.1	Burkholderia latens strain AU17928 chromosome 3, complete sequence
CP013438.1	Burkholderia latens strain AU17928 chromosome 2, complete sequence
CP013439.1	Burkholderia vietnamiensis strain HI2297 chromosome 1, complete sequence
CP013440.1	Burkholderia vietnamiensis strain HI2297 chromosome 2, complete sequence
CP013441.1	Burkholderia vietnamiensis strain HI2297 chromosome 3, complete sequence
CP013442.1	Burkholderia cepacia strain MSMB1184WGS chromosome 3, complete sequence
CP013443.1	Burkholderia cepacia strain MSMB1184WGS chromosome 1, complete sequence
CP013444.1	Burkholderia cepacia strain MSMB1184WGS chromosome 2, complete sequence
CP013445.1	Burkholderia ubonensis strain MSMB1189WGS chromosome 3, complete sequence
CP013446.1	Burkholderia ubonensis strain MSMB1189WGS chromosome 1, complete sequence
CP013447.1	Burkholderia ubonensis strain MSMB1189WGS chromosome 2, complete sequence
CP013448.1	Burkholderia sp. Bp7605 strain MSMB0175 chromosome 1, complete sequence
CP013449.1	Burkholderia sp. Bp7605 strain MSMB0175 chromosome 2, complete sequence
CP013450.1	Burkholderia cenocepacia strain MSMB384WGS chromosome 1, complete sequence
CP013451.1	Burkholderia cenocepacia strain MSMB384WGS chromosome 3, complete sequence
CP013452.1	Burkholderia cenocepacia strain MSMB384WGS chromosome 2, complete sequence
CP013453.1	Burkholderia vietnamiensis strain MSMB608WGS chromosome 1, complete sequence
CP013455.1	Burkholderia vietnamiensis strain MSMB608WGS chromosome 2, complete sequence
CP013456.1	Burkholderia vietnamiensis strain MSMB608WGS chromosome 3, complete sequence
CP013457.1	Burkholderia sp. MSMB617WGS chromosome 1, complete sequence
CP013458.1	Burkholderia sp. MSMB617WGS chromosome 2, complete sequence
CP013459.1	Burkholderia stagnalis strain MSMB735WGS chromosome 1, complete sequence
CP013460.1	Burkholderia stagnalis strain MSMB735WGS chromosome 3, complete sequence
CP013461.1	Burkholderia stagnalis strain MSMB735WGS chromosome 2, complete sequence
CP013463.1	Burkholderia ubonensis strain MSMB1471WGS chromosome 1, complete sequence
CP013464.1	Burkholderia ubonensis strain MSMB1471WGS chromosome 2, complete sequence
CP013465.1	Burkholderia ubonensis strain MSMB1471WGS chromosome 3, complete sequence
CP013466.1	Burkholderia multivorans strain MSMB1640WGS chromosome 2, complete sequence
CP013467.1	Burkholderia multivorans strain MSMB1640WGS chromosome 1, complete sequence
CP013468.1	Burkholderia multivorans strain MSMB1640WGS chromosome 3, complete sequence
CP013475.1	Mycobacterium tuberculosis strain 1458, complete genome
CP013476.1	Turicibacter sp. H121, complete genome
CP013477.1	Pseudomonas aeruginosa strain SCVFeb, complete genome
CP013478.1	Pseudomonas aeruginosa strain SCVJan, complete genome
CP013479.1	Pseudomonas aeruginosa strain NHmuc, complete genome
CP013483.1	Escherichia coli strain Y5, complete genome
CP013490.1	Rhizobium sp. N6212, complete genome
CP013495.1	Rhizobium sp. N621, complete genome
CP013500.1	Rhizobium etli strain N561 chromosome, complete genome
CP013505.1	Rhizobium sp. N1341, complete genome
CP013511.1	Rhizobium sp. N1314, complete genome
CP013517.1	Rhizobium sp. N113, complete genome
CP013522.1	Rhizobium phaseoli strain R744, complete genome
CP013527.1	Rhizobium phaseoli strain R723, complete genome
CP013532.1	Rhizobium phaseoli strain R650, complete genome
CP013537.1	Rhizobium phaseoli strain R630, complete genome
CP013542.1	Rhizobium phaseoli strain R620, complete genome
CP013547.1	Rhizobium phaseoli strain R611, complete genome
CP013552.1	Rhizobium phaseoli strain N931, complete genome
CP013557.1	Rhizobium phaseoli strain N841, complete genome
CP013563.1	Rhizobium phaseoli strain N831, complete genome
CP013568.1	Rhizobium phaseoli strain N771, complete genome
CP013574.1	Rhizobium phaseoli strain N671, complete genome
CP013580.1	Rhizobium phaseoli strain N261, complete genome
CP013585.1	Rhizobium phaseoli strain N161, complete genome
CP013590.1	Rhizobium sp. N871, complete genome
CP013595.1	Rhizobium sp. N741 chromosome, complete genome
CP013601.1	Rhizobium sp. N731, complete genome
CP013630.1	Rhizobium sp. N324, complete genome
CP013651.1	Streptococcus sp. A12, complete genome
CP013662.1	Escherichia coli strain 08-00022, complete genome
CP013663.1	Escherichia coli strain GB089, complete genome
CP013667.1	Coxiella burnetii strain 3262, complete genome
CP013670.1	Xanthomonas oryzae pv. oryzae strain PXO71, complete genome
CP013672.1	Streptococcus pyogenes strain AP53, complete genome
CP013673.1	Bifidobacterium longum strain 35624, complete genome
CP013674.1	Xanthomonas oryzae pv. oryzae strain PXO211, complete genome
CP013675.1	Xanthomonas oryzae pv. oryzae strain PXO236, complete genome
CP013677.1	Xanthomonas oryzae pv. oryzae strain PXO524, complete genome
CP013678.1	Xanthomonas oryzae pv. oryzae strain PXO563, complete genome
CP013679.1	Xanthomonas oryzae pv. oryzae strain PXO602, complete genome
CP013685.1	Salmonella enterica subsp. enterica serovar Newport strain 0007-33, complete genome
CP013701.1	Clostridium botulinum strain AM1195 chromosome, complete genome
CP013702.1	Salmonella enterica subsp. enterica serovar Typhimurium strain RM10961, complete genome
CP013704.1	Borrelia anserina Es, complete genome
CP013714.1	Staphylococcus equorum strain C2014, complete genome
CP013720.1	Salmonella enterica subsp. enterica serovar Typhimurium strain RM10607, complete genome
CP013726.1	Weissella cibaria strain CMS2, complete genome
CP013727.1	Bacillus amyloliquefaciens strain MBE1283, complete genome
CP013729.1	Roseateles depolymerans strain KCTC 42856, complete genome
CP013730.1	Burkholderia cepacia JBK9 chromosome 1, complete sequence
CP013731.1	Burkholderia cepacia JBK9 chromosome 2, complete sequence
CP013732.1	Burkholderia cepacia JBK9 chromosome 3, complete sequence
CP013733.1	Campylobacter coli strain OR12, complete genome
CP013737.1	Herbaspirillum rubrisubalbicans M1, complete genome
CP013738.1	Streptomyces globisporus C-1027, complete genome
CP013741.1	Mycobacterium bovis strain BCG-1 (Russia), complete genome
CP013742.1	Legionella pneumophila strain Philadelphia-1, complete genome
CP013743.1	Streptomyces sp. CdTB01, complete genome
CP013745.1	Arthrobacter sp. A3, complete genome
CP013747.1	Pseudarthrobacter sulfonivorans strain Ar51 chromosome, complete genome
CP013749.1	Lactobacillus plantarum strain KP, complete genome
CP013753.1	Lactobacillus plantarum strain DF, complete genome
CP013757.1	Piscirickettsia salmonis strain AY6492A, complete genome
CP013762.1	Piscirickettsia salmonis strain PM21567A, complete genome
CP013768.1	Piscirickettsia salmonis strain PM23019A, complete genome
CP013773.1	Piscirickettsia salmonis strain PM37984A, complete genome
CP013778.1	Piscirickettsia salmonis strain PM51819A, complete genome
CP013781.1	Piscirickettsia salmonis strain PM49811B, complete genome
CP013786.1	Piscirickettsia salmonis strain PM58386B, complete genome
CP013791.1	Piscirickettsia salmonis strain AY6297B, complete genome
CP013796.1	Piscirickettsia salmonis strain AY6532B, complete genome
CP013801.1	Piscirickettsia salmonis strain PM22180B, complete genome
CP013806.1	Piscirickettsia salmonis strain PM31429B, complete genome
CP013811.1	Piscirickettsia salmonis strain AY3864B, complete genome
CP013816.1	Piscirickettsia salmonis strain AY3800B, complete genome
CP013821.1	Piscirickettsia salmonis strain PM25344B, complete genome
CP013826.1	Vibrio parahaemolyticus strain FORC_018 chromosome I, complete sequence
CP013827.1	Vibrio parahaemolyticus strain FORC_018 chromosome II, complete sequence
CP013828.1	Ruminiclostridium thermocellum AD2, complete genome
CP013829.1	Mycoplasma pneumoniae strain S355, complete genome
CP013831.1	Escherichia coli strain CD306, complete genome
CP013835.1	Escherichia coli strain JJ2434, complete genome
CP013838.1	Streptococcus pyogenes strain MGAS11027, complete genome
CP013839.1	Streptococcus pyogenes strain MGAS23530, complete genome
CP013840.1	Streptococcus pyogenes strain MGAS27061, complete genome
CP013841.1	Clostridium botulinum strain AM1051 chromosome, complete genome
CP013843.1	Clostridium botulinum strain B742 chromosome, complete genome
CP013845.1	Clostridium botulinum strain A634 chromosome, complete genome
CP013847.1	Clostridium botulinum strain Af650 chromosome, complete genome
CP013849.1	Clostridium botulinum strain Mauritius chromosome, complete genome
CP013850.1	Clostridium botulinum strain B305 chromosome, complete genome
CP013854.1	Pseudonocardia sp. HH130630-07, complete genome
CP013859.1	Microbacterium sp. XT11, complete genome
CP013860.1	Spiroplasma turonicum strain Tab4c, complete genome
CP013861.1	Pseudomonas fragi strain P121, complete genome
CP013862.1	Lentibacillus amyloliquefaciens strain LAM0015, complete genome
CP013863.1	Bordetella pertussis strain J296, complete genome
CP013864.1	Bordetella pertussis strain J300, complete genome
CP013865.1	Bordetella pertussis strain J305, complete genome
CP013866.1	Bordetella pertussis strain J311, complete genome
CP013867.1	Bordetella pertussis strain J365, complete genome
CP013868.1	Bordetella pertussis strain C975, complete genome
CP013869.1	Bordetella pertussis strain E368, complete genome
CP013870.1	Bordetella pertussis strain F501, complete genome
CP013871.1	Bordetella pertussis strain F657, complete genome
CP013872.1	Bordetella pertussis strain F778, complete genome
CP013873.1	Bordetella pertussis strain F934, complete genome
CP013874.1	Bordetella pertussis strain G085, complete genome
CP013875.1	Bordetella pertussis strain G807 chromosome, complete genome
CP013876.1	Bordetella pertussis strain G965 chromosome, complete genome
CP013877.1	Bordetella pertussis strain H348 chromosome, complete genome
CP013878.1	Bordetella pertussis strain H361, complete genome
CP013879.1	Bordetella pertussis strain H533, complete genome
CP013880.1	Bordetella pertussis strain H540, complete genome
CP013881.1	Bordetella pertussis strain H636, complete genome
CP013882.1	Bordetella pertussis strain H876, complete genome
CP013883.1	Bordetella pertussis strain I093, complete genome
CP013884.1	Bordetella pertussis strain J093, complete genome
CP013885.1	Bordetella pertussis strain J097, complete genome
CP013886.1	Bordetella pertussis strain J099, complete genome
CP013887.1	Bordetella pertussis strain J103, complete genome
CP013888.1	Bordetella pertussis strain J104, complete genome
CP013889.1	Bordetella pertussis strain J105, complete genome
CP013890.1	Bordetella pertussis strain J120, complete genome
CP013891.1	Bordetella pertussis strain J121, complete genome
CP013892.1	Bordetella pertussis strain J122, complete genome
CP013893.1	Bordetella pertussis strain J124, complete genome
CP013894.1	Bordetella pertussis strain J149, complete genome
CP013895.1	Bordetella pertussis strain J152, complete genome
CP013896.1	Bordetella pertussis strain J155, complete genome
CP013897.1	Bordetella pertussis strain J159, complete genome
CP013898.1	Bordetella pertussis strain J161, complete genome
CP013899.1	Bordetella pertussis strain J162, complete genome
CP013900.1	Bordetella pertussis strain J174, complete genome
CP013901.1	Bordetella pertussis strain J175, complete genome
CP013902.1	Bordetella pertussis strain J198, complete genome
CP013903.1	Bordetella pertussis strain J206, complete genome
CP013904.1	Bordetella pertussis strain J208, complete genome
CP013905.1	Bordetella pertussis strain J210, complete genome
CP013906.1	Bordetella pertussis strain J276, complete genome
CP013907.1	Bordetella pertussis strain J277, complete genome
CP013908.1	Streptococcus agalactiae strain GBS-M002, complete genome
CP013909.1	Hymenobacter sedentarius strain DG5B chromosome, complete genome
CP013910.1	Deinococcus actinosclerus strain BM2, complete genome
CP013911.1	Staphylococcus haemolyticus strain S167, complete genome
CP013913.1	Serratia fonticola strain GS2, complete genome
CP013916.1	Sphingomonas sp. LK11 chromosome, complete genome
CP013919.1	Listeria monocytogenes strain IZSAM_Lm_15_17439_A144, complete genome
CP013920.1	Arsenophonus symbiont of Lipoptena fortisetosa strain CB, complete genome
CP013921.1	Lactobacillus paracasei strain KL1, complete genome
CP013922.1	Staphylococcus xylosus strain S170, complete genome
CP013923.1	Achromobacter denitrificans strain USDA-ARS-USMARC-56712, complete genome
CP013924.1	Acinetobacter baumannii strain KBN10P02143, complete genome
CP013926.1	Alteromonas stellipolaris strain LMG 21861, complete genome
CP013928.1	Alteromonas mediterranea strain UM8, complete genome
CP013932.1	Alteromonas sp. Mac1, complete genome
CP013934.1	Weissella cibaria strain CMS3, complete genome
CP013936.1	Weissella cibaria strain CMU, complete genome
CP013939.1	Streptococcus thermophilus strain S9, complete genome
CP013940.1	Cronobacter malonaticus LMG 23826, complete genome
CP013943.1	Staphylococcus epidermidis strain DAR1907 chromosome, complete genome
CP013944.1	Piscirickettsia salmonis strain PSCGR01, complete genome
CP013949.1	Bradyrhizobium sp. CCGE-LA001, complete genome
CP013950.1	Bacillus sp. SDLI1, complete genome
CP013951.1	Bordetella pertussis strain J096, complete genome
CP013952.1	Escherichia coli strain HST04, complete genome
CP013953.1	Staphylococcus aureus strain NCCP14558, complete genome
CP013955.1	Staphylococcus aureus strain NCCP14562, complete genome
CP013957.1	Staphylococcus aureus strain V521, complete genome
CP013961.1	Xanthomonas oryzae pv. oryzae strain PXO145, complete genome
CP013965.1	Aeromonas hydrophila strain D4, complete genome
CP013975.1	Piscirickettsia salmonis strain CGR02, complete genome
CP013979.1	Agromyces aureus strain AR33, complete genome
CP013980.1	Staphylococcus equorum strain KM1031, complete genome
CP013984.1	Bacillus subtilis subsp. inaquosorum strain DE111, complete genome
CP013987.1	Pseudomonas oryzihabitans strain USDA-ARS-USMARC-56511, complete genome
CP013988.1	Aerococcus urinaeequi strain USDA-ARS-USMARC-56713, complete genome
CP013989.1	Pseudomonas aeruginosa strain USDA-ARS-USMARC-41639, complete genome
CP013990.1	Leclercia adecarboxylata strain USDA-ARS-USMARC-60222, complete genome
CP013991.1	Corynebacterium glutamicum strain USDA-ARS-USMARC-56828, complete genome
CP013992.1	Flavobacterium columnare strain 94-081, complete genome
CP013993.1	Pseudomonas aeruginosa DHS01, complete genome
CP013994.1	Enterococcus faecium strain 6E6, complete genome
CP013997.1	Pseudomonas monteilii strain USDA-ARS-USMARC-56711, complete genome
CP013998.1	Synechococcus sp. PCC 73109, complete genome
CP014004.1	Klebsiella pneumoniae subsp. pneumoniae strain NUHL24835, complete genome
CP014007.1	Kosakonia oryzae strain Ola 51, complete genome
CP014008.1	Klebsiella pneumoniae subsp. pneumoniae strain RJF293, complete genome
CP014010.1	Klebsiella pneumoniae subsp. pneumoniae strain RJF999, complete genome
CP014012.2	Bartonella bacilliformis strain ATCC 35685D-5 chromosome, complete genome
CP014013.2	Bordetella bronchiseptica strain ATCC BAA-588D-5 chromosome, complete genome
CP014014.1	Stenotrophomonas maltophilia strain FDAARGOS_92 chromosome, complete genome
CP014015.2	Citrobacter amalonaticus strain FDAARGOS_122, complete genome
CP014016.2	Staphylococcus simulans strain FDAARGOS_124, complete genome
CP014017.2	Serratia liquefaciens strain FDAARGOS_125 chromosome, complete genome
CP014018.1	Pandoraea apista strain FDAARGOS_126 chromosome, complete genome
CP014019.1	Acinetobacter nosocomialis strain FDAARGOS_129 chromosome, complete genome
CP014020.1	Elizabethkingia anophelis strain FDAARGOS_132 chromosome, complete genome
CP014021.1	Elizabethkingia anophelis strain FDAARGOS_134 chromosome, complete genome
CP014022.1	Staphylococcus lugdunensis strain FDAARGOS_141, complete genome
CP014023.2	Staphylococcus lugdunensis strain FDAARGOS_143, complete genome
CP014024.2	Providencia stuartii strain FDAARGOS_145, complete genome
CP014025.1	Pseudomonas fulva strain FDAARGOS_167 chromosome, complete genome
CP014026.2	Morganella morganii strain FDAARGOS_172 chromosome, complete genome
CP014027.2	Streptococcus pyogenes strain FDAARGOS_149, complete genome
CP014028.2	Achromobacter xylosoxidans strain FDAARGOS_150, complete genome
CP014029.2	Klebsiella aerogenes strain FDAARGOS_152 chromosome, complete genome
CP014030.2	Citrobacter sp. FDAARGOS_156 strain FDAARGOS_155 chromosome, complete genome
CP014031.2	Hafnia paralvei strain FDAARGOS_158 chromosome, complete genome
CP014032.1	Vibrio fluvialis strain AK 1296-A2-1 chromosome 2, complete sequence
CP014033.1	Vibrio fluvialis strain AK 1296-A2-1 chromosome 1, complete sequence
CP014034.2	Vibrio fluvialis strain ATCC 33809 chromosome 1, complete sequence
CP014035.2	Vibrio fluvialis strain ATCC 33809 chromosome 2, complete sequence
CP014036.1	Vibrio diabolicus strain FDAARGOS_105 chromosome 1, complete sequence
CP014037.1	Vibrio diabolicus strain FDAARGOS_105 chromosome 2, complete sequence
CP014038.2	Vibrio harveyi strain ATCC 43516 chromosome 1, complete sequence
CP014039.2	Vibrio harveyi strain ATCC 43516 chromosome 2, complete sequence
CP014040.1	Vibrio alginolyticus strain J207 chromosome 1, complete sequence
CP014041.1	Vibrio alginolyticus strain J207 chromosome 2, complete sequence
CP014042.2	Vibrio mimicus strain ATCC 33654 chromosome 1, complete sequence
CP014043.2	Vibrio mimicus strain ATCC 33654 chromosome 2, complete sequence
CP014044.1	Vibrio alginolyticus strain FDAARGOS_114 chromosome 2, complete sequence
CP014045.1	Vibrio alginolyticus strain FDAARGOS_114 chromosome 1, complete sequence
CP014046.2	Vibrio parahaemolyticus strain ATCC 17802 chromosome 1, complete sequence
CP014047.2	Vibrio parahaemolyticus strain ATCC 17802 chromosome 2, complete sequence
CP014048.2	Vibrio vulnificus strain ATL 6-1306 chromosome 1, complete sequence
CP014049.2	Vibrio vulnificus strain ATL 6-1306 chromosome 2, complete sequence
CP014051.2	Salmonella enterica strain LT2 chromosome, complete genome
CP014053.1	Vibrio alginolyticus strain ATCC 33868 chromosome 1, complete sequence
CP014054.1	Vibrio alginolyticus strain ATCC 33868 chromosome 2, complete sequence
CP014055.2	Grimontia hollisae strain ATCC 33564 chromosome 2, complete sequence
CP014056.2	Grimontia hollisae strain ATCC 33564 chromosome 1, complete sequence
CP014057.2	Staphylococcus saprophyticus strain FDAARGOS_137, complete genome
CP014060.2	Achromobacter xylosoxidans strain FDAARGOS_147, complete genome
CP014062.1	Pseudomonas monteilii strain FDAARGOS_171 chromosome, complete genome
CP014064.2	Staphylococcus aureus strain FDAARGOS_159 chromosome, complete genome
CP014065.2	Achromobacter xylosoxidans strain FDAARGOS_162 chromosome, complete genome
CP014067.2	Enterococcus gallinarum strain FDAARGOS_163 chromosome, complete genome
CP014070.2	Citrobacter amalonaticus strain FDAARGOS_165 chromosome, complete genome
CP014071.1	Klebsiella quasipneumoniae strain ATCC 700603 chromosome, complete genome
CP014094.1	Vibrio diabolicus strain FDAARGOS_96 chromosome 1, complete sequence
CP014095.1	Vibrio diabolicus strain FDAARGOS_96 chromosome 2, complete sequence
CP014111.1	Escherichia coli strain FDAARGOS_144 chromosome, complete genome
CP014113.2	Staphylococcus saprophyticus strain FDAARGOS_168 chromosome, complete genome
CP014119.1	Staphylococcus epidermidis strain FDAARGOS_153 chromosome, complete genome
CP014123.1	Klebsiella pneumoniae strain FDAARGOS_156 chromosome, complete genome
CP014129.2	Pantoea vagans strain FDAARGOS_160 chromosome, complete genome
CP014132.1	Staphylococcus epidermidis strain FDAARGOS_161 chromosome, complete genome
CP014133.1	Vibrio diabolicus strain LMG 3418 chromosome 2, complete sequence
CP014134.1	Vibrio diabolicus strain LMG 3418 chromosome 1, complete sequence
CP014136.1	Gibbsiella quercinecans strain FRB97, complete genome
CP014137.1	Brenneria goodwinii strain FRB141, complete genome
CP014139.1	Streptococcus pyogenes strain MEW123, complete genome
CP014140.1	Aneurinibacillus sp. XH2, complete genome
CP014141.1	Thermus parvatiensis strain RL, complete genome
CP014143.1	Microbulbifer sp. CCB-MM1, complete genome
CP014144.1	Streptococcus salivarius strain JF, complete genome
CP014145.1	Microterricola viridarii strain ERGS5:02, complete genome
CP014148.1	Clostridium botulinum strain CDC_67190 chromosome, complete genome
CP014150.1	Paeniclostridium sordellii strain AM370 chromosome, complete genome
CP014151.1	Clostridium botulinum strain BrDura chromosome, complete genome
CP014154.1	Klebsiella quasipneumoniae strain HKUOPA4 chromosome, complete genome
CP014158.1	Pseudomonas citronellolis strain P3B5, complete genome
CP014159.1	Aerococcus christensenii strain CCUG28831, complete genome
CP014160.1	Aerococcus sanguinicola strain CCUG43001, complete genome
CP014161.1	Aerococcus urinae strain CCUG36881, complete genome
CP014162.1	Aerococcus urinaeequi strain CCUG28094, complete genome
CP014163.1	Aerococcus urinaehominis strain CCUG42038B, complete genome
CP014164.1	Aerococcus viridans strain CCUG4311, complete genome
CP014166.1	Bacillus subtilis subsp. subtilis strain CU1050, complete genome
CP014167.1	Paenibacillus yonginensis strain DCY84 chromosome, complete genome
CP014168.1	Sphingomonas panacis strain DCY99, complete genome
CP014170.1	Clostridium tyrobutyricum strain KCTC 5387 chromosome, complete genome
CP014174.1	Clostridium botulinum strain B609 chromosome, complete genome
CP014176.1	Clostridium argentinense strain 89G chromosome, complete genome
CP014179.1	Bacillus anthracis strain Stendal, complete genome
CP014196.1	Arthrobacter sp. ATCC 21022, complete genome
CP014201.1	Lactobacillus rhamnosus strain BFE5264, complete genome
CP014204.2	Clostridium baratii strain CDC51267 chromosome, complete genome
CP014206.1	Pseudodesulfovibrio indicus strain J2 chromosome, complete genome
CP014207.1	Pantoea ananatis strain R100, complete genome
CP014209.1	Isoptericola dokdonensis DS-3, complete genome
CP014214.1	Methanogenic archaeon ISO4-H5 chromosome, complete genome
CP014215.1	Acinetobacter baumannii strain YU-R612, complete genome
CP014219.1	Clostridium botulinum strain B515 chromosome, complete genome
CP014222.1	Janthinobacterium sp. B9-8, complete genome
CP014223.1	[Clostridium] propionicum DSM 1682, complete genome
CP014224.1	Wenyingzhuangia fucanilytica strain CZ1127, complete genome
CP014225.1	Escherichia coli str. K-12 substr. MG1655, complete genome
CP014226.1	Halomonas chromatireducens strain AGD 8-3, complete genome
CP014227.1	Capnocytophaga haemolytica strain CCUG 32990, complete genome
CP014228.1	Actinomyces radicidentis strain CCUG 36733, complete genome
CP014229.1	Desulfovibrio fairfieldensis strain CCUG 45958, complete genome
CP014230.1	Desulfomicrobium orale DSM 12838, complete genome
CP014231.1	Leptotrichia sp. oral taxon 847, complete genome
CP014232.1	Actinomyces oris strain T14V, complete genome
CP014233.1	Gemella sp. oral taxon 928, complete genome
CP014234.1	Moraxella osloensis strain CCUG 350, complete genome
CP014239.1	Selenomonas sp. oral taxon 136 strain F0591, complete genome
CP014241.1	Bifidobacterium angulatum strain GT102, complete genome
CP014250.1	Listeria monocytogenes strain CFSAN010068, complete genome
CP014252.1	Listeria monocytogenes strain CFSAN023459, complete genome
CP014255.2	Legionella pneumophila subsp. pascullei strain F-4185, complete genome
CP014256.1	Legionella pneumophila subsp. pascullei strain D-7158, complete genome
CP014257.1	Legionella pneumophila subsp. pascullei strain D-7119, complete genome
CP014259.1	Agrobacterium tumefaciens strain S33 chromosome circular, complete sequence
CP014260.1	Agrobacterium tumefaciens strain S33 chromosome linear, complete sequence
CP014261.1	Listeria monocytogenes strain 2015TE19005-1355, complete genome
CP014262.1	Pseudomonas corrugata strain RM1-1-4, complete genome
CP014263.1	Spirosoma montaniterrae strain DY10, complete genome
CP014264.1	Streptococcus sp. oral taxon 431, complete genome
CP014265.1	Methanobrevibacter olleyae strain YLM1, complete genome
CP014267.1	Mycoplasma pneumoniae strain C267, complete genome
CP014268.2	Escherichia coli B strain C2566, complete genome
CP014269.1	Escherichia coli B strain C3029, complete genome
CP014270.1	Escherichia coli K-12 strain DHB4, complete genome
CP014272.1	Escherichia coli K-12 strain C3026, complete genome
CP014274.1	Stenotrophomonas sp. KCTC 12332, complete genome
CP014275.1	Martelella sp. AD-3, complete genome
CP014279.1	Corynebacterium stationis strain ATCC 6872, complete genome
CP014281.1	Mycoplasma canis PG 14, complete genome
CP014282.1	Bacillus thuringiensis strain Bt185, complete genome
CP014294.1	Klebsiella pneumoniae strain KP38731, complete genome
CP014301.1	Bosea sp. PAMC 26642, complete genome
CP014304.1	Hymenobacter sp. PAMC26628, complete genome
CP014306.1	Burkholderia sp. PAMC 26561 chromosome 1, complete sequence
CP014307.1	Burkholderia sp. PAMC 26561 chromosome 2, complete sequence
CP014313.1	Microbacterium sp. PAMC 28756, complete genome
CP014314.1	Escherichia coli O157:H7 strain JEONG-1266, complete genome
CP014316.1	Escherichia coli JJ1887, complete genome
CP014322.1	Alteromonas addita strain R10SW13, complete genome
CP014323.1	Alteromonas macleodii strain D7, complete genome
CP014326.1	Streptococcus mitis strain SVGS_061, complete genome
CP014327.1	Halocynthiibacter arcticus strain PAMC 20958, complete genome
CP014332.1	Weissella jogaejeotgali strain FOL01 chromosome, complete genome
CP014334.1	Fervidobacterium islandicum strain AW-1, complete genome
CP014335.1	Geobacillus thermoleovorans strain KCTC 3570, complete genome
CP014337.1	Elizabethkingia genomosp. 3 strain G0146, complete genome
CP014338.1	Elizabethkingia meningoseptica strain KC1913, complete genome
CP014340.1	Elizabethkingia anophelis strain F3543, complete genome
CP014341.1	Corynebacterium pseudotuberculosis strain E55, complete genome
CP014342.1	Geobacillus subterraneus strain KCTC 3922, complete genome
CP014343.1	Pseudomonas putida strain 1A00316, complete genome
CP014344.1	Campylobacter jejuni strain RM3194, complete genome
CP014346.1	Mycoplasma mycoides subsp. mycoides strain T1/44, complete genome
CP014348.1	Escherichia coli str. K-12 substr. MG1655 strain JW5437-1, complete genome
CP014349.1	Borrelia hermsii HS1 isolate Browne Mountain, complete genome
CP014352.1	Acidipropionibacterium acidipropionici strain ATCC 55737 chromosome, complete genome
CP014356.1	Salmonella enterica subsp. enterica serovar Typhimurium strain SO2, complete genome
CP014358.1	Salmonella enterica subsp. enterica serovar Typhimurium strain YU15, complete genome
CP014360.1	Methylomonas sp. DH-1, complete genome
CP014392.1	Staphylococcus aureus strain USA300-SUR9, complete genome
CP014397.1	Staphylococcus aureus strain USA300-SUR10, complete genome
CP014402.1	Staphylococcus aureus strain USA300-SUR11, complete genome
CP014407.1	Staphylococcus aureus strain USA300-SUR12, complete genome
CP014409.1	Staphylococcus aureus strain USA300-SUR13, complete genome
CP014412.1	Staphylococcus aureus strain USA300-SUR14, complete genome
CP014415.1	Staphylococcus aureus strain USA300-SUR15, complete genome
CP014420.1	Staphylococcus aureus strain USA300-SUR16, complete genome
CP014423.1	Staphylococcus aureus strain USA300-SUR17, complete genome
CP014426.1	Staphylococcus aureus strain USA300-SUR18
CP014429.1	Staphylococcus aureus strain USA300-SUR19, complete genome
CP014432.1	Staphylococcus aureus strain USA300-SUR20, complete genome
CP014435.1	Staphylococcus aureus strain USA300-SUR21, complete genome
CP014438.1	Staphylococcus aureus strain USA300-SUR22, complete genome
CP014441.1	Staphylococcus aureus strain USA300-SUR23, complete genome
CP014444.1	Staphylococcus aureus strain USA300-SUR24, complete genome
CP014471.1	Bacillus subtilis subsp. natto strain CGMCC 2108, complete genome
CP014474.1	Serratia rubidaea strain 1122, complete genome
CP014475.1	Mycobacterium phlei strain CCUG 21000, complete genome
CP014476.1	Methylomonas denitrificans strain FJG1, complete genome
CP014477.1	Acinetobacter pittii strain AP_882, complete genome
CP014485.1	Streptomyces albus strain SM254, complete genome
CP014486.1	Bacillus cereus strain FORC021, complete genome
CP014488.1	Escherichia coli strain G749, complete genome
CP014495.1	Escherichia coli strain SaT040, complete geome
CP014497.1	Escherichia coli strain ZH193, complete genome
CP014504.1	Pedobacter cryoconitis strain PAMC 27485, complete genome
CP014505.1	Burkholderia sp. PAMC 28687 strain PAMC28687 chromosome 1, complete sequence
CP014506.1	Burkholderia sp. PAMC 28687 strain PAMC28687 chromosome 2, complete sequence
CP014507.1	Burkholderia sp. PAMC 28687 strain PAMC28687 chromosome 3, complete sequence
CP014513.1	Frondihabitans sp. PAMC28766, complete genome
CP014517.1	Variovorax sp. PAMC 28711, complete genome
CP014518.1	Sinomonas atrocyanea strain KCTC 3377, complete genome
CP014522.1	Escherichia coli strain ZH063, complete genome
CP014525.1	Haematospirillum jordaniae strain H5569, complete genome
CP014528.1	Acinetobacter baumannii strain XH858, complete genome
CP014529.1	Enterococcus faecium strain E745, complete genome
CP014536.1	Salmonella enterica subsp. enterica serovar Typhimurium strain SO3, complete genome
CP014538.1	Acinetobacter baumannii strain XH860, complete genome
CP014539.1	Acinetobacter baumannii strain XH859, complete genome
CP014540.1	Acinetobacter baumannii strain XH857, complete genome
CP014541.1	Acinetobacter baumannii strain XH856, complete genome
CP014542.1	Streptococcus pyogenes strain STAB14018 chromosome, complete genome
CP014543.1	Corynebacterium pseudotuberculosis strain MEX9, complete genome
CP014544.1	Zhongshania aliphaticivorans strain SM2, complete genome
CP014545.1	Sphingorhabdus sp. M41, complete genome
CP014546.1	Pseudomonas azotoformans strain S4, complete genome
CP014566.1	Mycobacterium bovis BCG str. Tokyo 172 substrain TRCS, complete genome
CP014578.1	Burkholderia sp. OLGA172 chromosome 1, complete sequence
CP014579.1	Burkholderia sp. OLGA172 chromosome 2, complete sequence
CP014583.1	Escherichia coli strain CFSAN004176, complete genome
CP014595.1	Yangia sp. CCB-MM3 chromosome 1, complete sequence
CP014596.1	Yangia sp. CCB-MM3 chromosome 2, complete sequence
CP014606.1	Endosymbiont 'TC1' of Trimyema compressum, complete genome
CP014608.1	Obesumbacterium proteus strain DSM 2777, complete genome
CP014609.1	Solibacillus silvestris strain DSM 12223, complete genome
CP014611.1	Leuconostoc mesenteroides subsp. jonggajibkimchii strain DRC1506 chromosome, complete genome
CP014616.1	Sporosarcina psychrophila strain DSM 6497, complete genome
CP014618.1	Pasteurella multocida strain Pm-3, complete genome
CP014620.1	Salmonella enterica subsp. enterica serovar Anatum str. USDA-ARS-USMARC-1676, complete genome
CP014621.2	Salmonella enterica subsp. enterica serovar Anatum str. USDA-ARS-USMARC-1727, complete genome
CP014623.1	Lactobacillus backii strain TMW 1.1988 chromosome, complete genome
CP014634.1	Corynebacterium simulans strain PES1, complete genome
CP014635.1	Corynebacterium simulans strain Wattiau, complete genome
CP014636.1	Vibrio vulnificus strain CECT 4999 chromosome I, complete sequence
CP014637.1	Vibrio vulnificus strain CECT 4999 chromosome II, complete sequence
CP014641.1	Escherichia coli strain BLK9, complete genome
CP014642.1	Escherichia coli strain BLK16 chromosome, complete genome
CP014643.1	Lysinibacillus sphaericus strain OT4b.25, complete genome
CP014646.1	Thauera humireducens strain SgZ-1, complete genome
CP014647.1	Klebsiella pneumoniae strain KPNIH36, complete genome
CP014657.1	Salmonella enterica subsp. enterica serovar Anatum str. USDA-ARS-USMARC-1736 chromosome, complete genome
CP014659.2	Salmonella enterica subsp. enterica serovar Anatum str. USDA-ARS-USMARC-1765 chromosome, complete genome
CP014661.1	Salmonella enterica subsp. enterica serovar Anatum str. USDA-ARS-USMARC-1783, complete sequence
CP014663.2	Salmonella enterica subsp. enterica serovar Anatum str. USDA-ARS-USMARC-1677, complete genome
CP014664.1	Salmonella enterica subsp. enterica serovar Anatum str. USDA-ARS-USMARC-1728, complete genome
CP014665.1	Salmonella enterica subsp. enterica serovar Anatum str. USDA-ARS-USMARC-1766, complete genome
CP014666.2	Salmonella enterica subsp. enterica serovar Anatum str. USDA-ARS-USMARC-1781, complete genome
CP014667.1	Escherichia coli strain ECONIH2, complete genome
CP014671.1	Immundisolibacter cernigliae strain TR3.2, complete genome
CP014672.1	[Clostridium] stercorarium subsp. thermolacticum DSM 2910, complete genome
CP014673.1	[Clostridium] stercorarium subsp. leptospartum DSM 9219, complete genome
CP014674.1	Kozakia baliensis strain DSM 14400, complete genome
CP014681.1	Kozakia baliensis strain NBRC 16680, complete genome
CP014687.1	Acetobacter persici strain TMW2.1084 chromosome, complete genome
CP014689.1	Gluconobacter albidus strain TMW2.1191 chromosome, complete genome
CP014691.1	Neoasaia chiangmaiensis strain NBRC 101099 chromosome, complete genome
CP014692.1	Acetobacter aceti strain TMW2.1153, complete genome
CP014693.1	Pseudomonas brassicacearum strain L13-6-12, complete genome
CP014696.2	Klebsiella quasipneumoniae strain ATCC 700603, complete genome
CP014699.1	Streptococcus pantholopis strain TA 26, complete genome
CP014700.1	Bacillus amyloliquefaciens strain S499, complete genome
CP014702.1	Ralstonia solanacearum strain KACC 10722, complete genome
CP014704.1	Clostridium butyricum strain TOA chromosome 1, complete sequence
CP014705.1	Clostridium butyricum strain TOA chromosome 2, complete sequence
CP014742.1	Campylobacter jejuni strain WP2202, complete genome
CP014744.1	Campylobacter jejuni strain OD267, complete genome
CP014748.2	Klebsiella aerogenes strain FDAARGOS_139 chromosome, complete genome
CP014750.1	Thermococcus peptonophilus strain OG-1, complete genome
CP014754.1	Marinobacter sp. LQ44 chromosome, complete genome
CP014755.1	Klebsiella pneumoniae strain AATZP, complete genome
CP014759.1	Legionella pneumophila strain F4468 chromosome, complete genome
CP014760.1	Legionella pneumophila strain F4469 chromosome, complete genome
CP014761.1	Leifsonia xyli strain SE134, complete genome
CP014762.1	Klebsiella pneumoniae strain KPNIH39, complete genome
CP014768.1	Shigella sp. PAMC 28760 chromosome, complete genome
CP014771.1	Hymenobacter sp. PAMC 26554 chromosome, complete genome
CP014773.1	Mucilaginibacter sp. PAMC 26640 chromosome, complete genome
CP014774.1	Aeromonas veronii strain AVNIH1, complete genome
CP014780.1	Lactobacillus plantarum strain JBE245 chromosome, complete genome
CP014781.1	Bacillus licheniformis strain HRBL-15TDI7 chromosome, complete genome
CP014782.1	Shewanella psychrophila strain WP2, complete genome
CP014783.1	Bacillus amyloliquefaciens strain B15 chromosome, complete genome
CP014784.1	Pseudomonas alcaligenes strain NEB 585, complete genome
CP014786.1	Lactobacillus reuteri strain ZLR003 chromosome, complete genome
CP014790.1	Listeria monocytogenes strain 2015TE24968 chromosome, complete genome
CP014791.1	Staphylococcus aureus strain MCRF184, complete genome
CP014793.1	Bacillus licheniformis strain SCDB 34, complete genome
CP014794.1	Bacillus licheniformis strain SCCB 37, complete genome
CP014795.1	Bacillus licheniformis strain SCK B11, complete genome
CP014796.1	Thiobacimonas profunda strain JLT2016 chromosome, complete genome
CP014805.2	Elizabethkingia anophelis strain CSID_3015183678 chromosome, complete genome
CP014806.1	Rummeliibacillus stabekisii strain PP9 chromosome, complete genome
CP014839.1	Pandoraea thiooxydans strain ATSB16, complete genome
CP014840.1	Bacillus subtilis subsp. globigii strain ATCC 49760 chromosome, complete genome
CP014841.1	Dyella thiooxydans strain ATSB10, complete genome
CP014842.1	Bacillus licheniformis strain SCDB 14 chromosome, complete genome
CP014847.1	Bacillus thuringiensis strain HD12, complete sequence
CP014854.1	Thermococcus celer strain Vu 13, complete genome
CP014855.1	Thermococcus gorgonarius strain W-12, complete genome
CP014856.1	Lysinibacillus sphaericus III(3)7, complete genome
CP014859.1	Actinoalloteichus hymeniacidonis strain HPA177(T) (=DSM 45092(T)), complete genome
CP014861.1	Erysipelothrix rhusiopathiae strain GXBY-1 chromosome, complete genome
CP014862.1	Thermococcus profundus strain DT 5432 chromosome, complete genome
CP014864.1	Microbulbifer thermotolerans strain DAU221 chromosome, complete genome
CP014865.1	Rickettsia prowazekii strain Naples-1 chromosome, complete genome
CP014866.1	Pseudomonas aeruginosa strain PA_154197, complete genome
CP014867.1	Pseudomonas chlororaphis isolate 189 chromosome, complete genome
CP014869.1	Brevibacterium linens strain BS258, complete genome
CP014870.1	Pseudomonas silesiensis strain A3, complete genome
CP014872.1	Lactobacillus lindneri strain TMW 1.1993 chromosome, complete genome
CP014873.1	Lactobacillus backii strain TMW 1.1989 chromosome, complete genome
CP014881.1	Lactobacillus backii strain TMW 1.1991 chromosome, complete genome
CP014890.1	Lactobacillus backii strain TMW 1.1992 chromosome, complete genome
CP014899.1	Lactobacillus backii strain TMW 1.2002 chromosome, complete genome
CP014907.1	Lactobacillus lindneri strain TMW 1.481 chromosome, complete genome
CP014912.1	Lactobacillus paracollinoides strain TMW 1.1979 chromosome, complete genome
CP014915.1	Lactobacillus paracollinoides strain TMW 1.1994 chromosome, complete genome
CP014924.1	Lactobacillus paracollinoides strain TMW 1.1995 chromosome, complete genome
CP014933.1	Pediococcus claussenii strain TMW 2.53 chromosome, complete genome
CP014936.1	Pediococcus claussenii strain TMW 2.54 chromosome, complete genome
CP014941.1	Rhodococcus sp. BH4, complete genome
CP014943.1	Colwellia sp. PAMC 21821 chromosome, complete genome
CP014944.1	Colwellia sp. PAMC 20917 chromosome, complete genome
CP014945.1	Psychrobacter alimentarius strain PAMC 27889 chromosome, complete genome
CP014947.1	Pseudomonas koreensis strain D26, complete genome
CP014948.1	Pseudomonas aeruginosa strain N17-1 chromosome, complete genome
CP014949.1	Enterococcus faecalis strain LD33, complete genome
CP014950.1	Mycobacterium abscessus strain FLAC003 chromosome, complete genome
CP014951.1	Mycobacterium abscessus strain FLAC004 chromosome, complete genome
CP014952.1	Mycobacterium abscessus strain FLAC005 chromosome, complete genome
CP014953.1	Mycobacterium abscessus strain FLAC007 chromosome, complete genome
CP014954.1	Mycobacterium abscessus strain FLAC008 chromosome, complete genome
CP014955.1	Mycobacterium abscessus strain FLAC013 chromosome, complete genome
CP014956.1	Mycobacterium abscessus strain FLAC029 chromosome, complete genome
CP014957.1	Mycobacterium abscessus strain FLAC031 chromosome, complete genome
CP014958.1	Mycobacterium abscessus strain FLAC045 chromosome, complete genome
CP014959.1	Mycobacterium abscessus strain FLAC048 chromosome, complete genome
CP014960.1	Mycobacterium abscessus strain FLAC049 chromosome, complete genome
CP014961.1	Mycobacterium abscessus strain FLAC054 chromosome, complete genome
CP014963.1	Geobacter anodireducens strain SD-1 chromosome, complete genome
CP014965.1	Salmonella enterica subsp. enterica serovar Typhimurium str. CDC 2010K-1587 chromosome, complete genome
CP014967.1	Salmonella enterica subsp. enterica serovar Typhimurium str. CDC 2011K-1702 chromosome, complete genome
CP014969.1	Salmonella enterica subsp. enterica serovar Typhimurium str. USDA-ARS-USMARC-1808 chromosome, complete genome
CP014971.2	Salmonella enterica subsp. enterica serovar Typhimurium str. USDA-ARS-USMARC-1898 chromosome, complete genome
CP014975.1	Salmonella enterica subsp. enterica serovar Typhimurium str. CDC 2009K-1640 chromosome, complete genome
CP014977.1	Salmonella enterica subsp. enterica serovar Typhimurium str. USDA-ARS-USMARC-1896 chromosome, complete genome
CP014979.2	Salmonella enterica subsp. enterica serovar Typhimurium str. CDC H2662 chromosome, complete genome
CP014981.1	Salmonella enterica subsp. enterica serovar Typhimurium str. USDA-ARS-USMARC-1880 chromosome, complete genome
CP014982.2	Salmonella enterica subsp. enterica serovar Typhimurium str. USDA-ARS-USMARC-1810 chromosome, complete genome
CP014983.1	Salmonella enterica subsp. enterica serovar Typhimurium str. CDC 2009K-2059 chromosome, complete genome
CP014984.1	Corynebacterium glutamicum strain YI, complete genome
CP014985.1	Lactobacillus paracasei strain IIA, complete genome
CP014989.1	Serinicoccus sp. JLT9, complete genome
CP014990.2	Bacillus velezensis strain D2-2 isolate Doenjang chromosome, complete genome
CP014994.1	Salmonella enterica subsp. enterica serovar Tennessee strain CFSAN001387 chromosome, complete genome
CP014996.1	Salmonella enterica subsp. enterica serovar Weltevreden str. 1655 chromosome, complete genome
CP014998.1	Corynebacterium pseudotuberculosis strain Cp13, complete genome
CP014999.1	Pseudomonas aeruginosa strain PA7790, complete genome
CP015001.1	Pseudomonas aeruginosa strain PA1088, complete genome
CP015002.1	Pseudomonas aeruginosa strain PA8281, complete genome
CP015003.1	Pseudomonas aeruginosa strain PA11803, complete genome
CP015004.1	Bacillus subtilis strain SZMC 6179J, complete genome
CP015005.1	Aminobacter aminovorans strain KCTC 2477, complete genome
CP015010.1	Rickettsia bellii isolate An04 chromosome, complete genome
CP015012.1	Rickettsia amblyommatis isolate An13 chromosome, complete genome
CP015016.1	Polynucleobacter asymbioticus strain MWH-RechtKolB, complete genome
CP015017.1	Polynucleobacter asymbioticus strain MWH-RechtKol4, complete genome
CP015018.1	Polynucleobacter asymbioticus strain Tro8F10W22, complete genome
CP015020.1	Escherichia coli strain 28RC1 chromosome, complete genome
CP015023.1	Escherichia coli strain SRCC 1675 chromosome, complete genome
CP015024.1	Salmonella enterica subsp. enterica serovar Agona str. 392869-2 chromosome, complete genome
CP015025.1	Klebsiella pneumoniae strain Kpn223, complete genome
CP015027.1	Sporosarcina sp. P33 chromosome, complete genome
CP015033.1	Burkholderia cenocepacia strain 842 chromosome 1, complete sequence
CP015034.1	Burkholderia cenocepacia strain 842 chromosome 2, complete sequence
CP015035.1	Burkholderia cenocepacia strain 842 chromosome 3, complete sequence
CP015036.1	Burkholderia cenocepacia strain 895 chromosome 1, complete sequence
CP015037.1	Burkholderia cenocepacia strain 895 chromosome 2, complete sequence
CP015039.1	Rhodovulum sp. P5, complete genome
CP015062.1	Mesorhizobium ciceri strain CC1192 chromosome, complete genome
CP015064.1	Mesorhizobium ciceri biovar biserrulae strain WSM1284 chromosome, complete genome
CP015066.2	Elizabethkingia anophelis strain CSID_3015183684, complete genome
CP015067.2	Elizabethkingia anophelis strain CSID_3000521207, complete genome
CP015068.2	Elizabethkingia anophelis strain CSID_3015183681, complete genome
CP015069.1	Escherichia coli strain Ecol_743, complete genome
CP015074.2	Escherichia coli strain Ecol_745, complete genome
CP015076.1	Escherichia coli strain Ecol_448, complete genome
CP015079.1	Nocardioides dokdonensis FR1436, complete genome
CP015080.1	Desulfuromonas sp. DDH964, complete genome
CP015081.1	Deinococcus radiodurans R1 chromosome 1, complete sequence
CP015082.1	Deinococcus radiodurans R1 chromosome 2, complete sequence
CP015085.1	Escherichia coli O25b:H4 chromosome, complete genome
CP015087.1	Escherichia coli O25b:H4 extrachomosomal sequence
CP015088.1	Escherichia coli O25b:H4 extrachomosomal sequence
CP015093.1	Pelagibaca abyssi strain JLT2014 chromosome, complete genome
CP015098.1	Streptomyces sp. S10(2016), complete genome
CP015099.1	[Haemophilus] parasuis strain SC1401, complete genome
CP015100.1	Corynebacterium pseudotuberculosis strain T1, complete genome
CP015101.1	Thermococcus barossii strain SHCK-94, complete genome
CP015102.1	Thermococcus pacificus strain P-4, complete genome
CP015103.1	Thermococcus siculi strain RG-20, complete genome
CP015104.1	Thermococcus sp. P6, complete genome
CP015105.1	Thermococcus thioreducens strain OGL-20P, complete genome
CP015106.1	Thermococcus radiotolerans strain EJ2, complete genome
CP015107.1	Flavobacterium columnare strain C#2, complete genome
CP015108.1	Sporosarcina ureae strain S204, complete genome
CP015109.1	Sporosarcina ureae strain P17a, complete genome
CP015110.1	Acinetobacter sp. TGL-Y2, complete genome
CP015113.1	Kosakonia radicincitans strain GXGL-4A, complete genome
CP015114.1	Staphylococcus condimenti strain DSM 11674, complete genome
CP015115.1	Ralstonia solanacearum strain EP1, complete genome
CP015117.1	Pseudomonas aeruginosa strain ATCC 27853, complete genome
CP015118.1	Rhizobacter gummiphilus strain NS21, complete genome
CP015120.1	Klebsiella pneumoniae strain kp757, complete genome
CP015121.1	Acinetobacter baumannii strain ab736, complete genome
CP015124.1	Phaeobacter gallaeciensis strain JL2886, complete genome
CP015125.1	Dokdonia donghaensis DSW-1, complete genome
CP015126.1	Lactobacillus plantarum strain CAUH2, complete genome
CP015130.1	Klebsiella pneumoniae strain Kpn555 chromosome, complete genome
CP015134.1	Klebsiella pneumoniae strain ATCC 35657 chromosome, complete genome
CP015137.1	Dickeya solani IPO 2222, complete genome
CP015138.1	Escherichia coli strain Ecol_732, complete genome
CP015145.1	Acinetobacter pittii strain IEC338SC, complete genome
CP015149.1	Maize bushy stunt phytoplasma strain M3 chromosome, complete genome
CP015150.1	Bacillus thuringiensis strain Bc601, complete genome
CP015157.1	Salmonella enterica subsp. enterica serovar Typhimurium strain NC983 chromosome, complete genome
CP015159.1	Escherichia coli strain Eco889 chromosome, complete genome
CP015164.1	Acetobacter pasteurianus subsp. ascendens strain LMG 1590, complete genome
CP015168.1	Acetobacter pasteurianus subsp. paradoxus strain LMG 1591, complete genome
CP015172.1	Cellulophaga lytica strain DAU203 chromosome, complete genome
CP015173.1	Staphylococcus aureus strain RIVM6519, complete genome
CP015176.1	Bacillus thuringiensis serovar alesti strain BGSC 4C1 chromosome, complete genome
CP015183.1	Corynebacterium pseudotuberculosis strain 32, complete genome
CP015184.1	Corynebacterium pseudotuberculosis strain 33, complete genome
CP015185.1	Corynebacterium pseudotuberculosis strain 35, complete genome
CP015186.1	Corynebacterium pseudotuberculosis strain 36, complete genome
CP015187.1	Corynebacterium pseudotuberculosis strain 38, complete genome
CP015188.1	Corynebacterium pseudotuberculosis strain 39, complete genome
CP015189.1	Corynebacterium pseudotuberculosis strain 43, complete genome
CP015190.1	Corynebacterium pseudotuberculosis strain 46, complete genome
CP015191.1	Corynebacterium pseudotuberculosis strain 48, complete genome
CP015192.1	Corynebacterium pseudotuberculosis strain 34, complete genome
CP015193.1	Complete genome sequence of Thermococcus chitonophagus type strain GC74
CP015194.1	Shewanella sp. Pdp11 chromosome, complete genome
CP015199.1	Chryseobacterium sp. IHBB 10212 chromosome, complete genome
CP015202.1	Pseudomonas putida B6-2 chromosome, complete genome
CP015206.1	Pediococcus acidilactici strain ZPA017, complete genome
CP015207.1	Sporosarcina ureae strain P8 chromosome, complete genome
CP015208.1	Candidatus Rhodoluna planktonica strain MWH-Dar1, complete genome
CP015209.1	Campylobacter jejuni subsp. jejuni strain RM1285, complete genome
CP015210.1	Rhodobacter sphaeroides strain MBTLJ-13 chromosome 1, complete sequence
CP015211.1	Rhodobacter sphaeroides strain MBTLJ-13 chromosome 2, complete sequence
CP015217.1	Leptospira alstonii strain GWTS #1 chromosome 1, complete sequence
CP015218.1	Leptospira alstonii strain GWTS #1 chromosome 2, complete sequence
CP015219.1	Rhodococcus sp. PBTS1, complete genome
CP015220.1	Rhodococcus sp. PBTS2, complete genome
CP015222.1	Bacillus subtilis strain HRBS-10TDI13 chromosome, complete genome
CP015224.1	Lysinibacillus sphaericus strain 2362 chromosome, complete genome
CP015226.1	Bacillus sp. IHB B 7164 chromosome, complete genome
CP015227.1	Enterobacter sp. ODB01 chromosome, complete genome
CP015228.1	Escherichia coli strain 09-00049, complete genome
CP015229.1	Escherichia coli strain 06-00048 chromosome, complete genome
CP015230.1	Ruegeria mobilis F1926, complete genome
CP015235.1	Rhodococcus fascians D188, complete genome
CP015238.2	Streptococcus pyogenes strain NS53 chromosome, complete genome
CP015240.1	Escherichia coli strain 2011C-3911, complete genome
CP015241.1	Escherichia coli strain 2013C-4465 chromosome, complete genome
CP015243.1	Halotalea alkalilenta strain IHB B 13600 chromosome, complete genome
CP015244.1	Escherichia coli O91 str. RM7190 chromosome, complete genome
CP015247.1	Leuconostoc mesenteroides subsp. suionicum strain DSM 20241, complete genome
CP015249.1	Dokdonella koreensis DS-123, complete genome
CP015250.1	Bacillus thuringiensis Bt18247, complete genome
CP015267.1	Mycobacterium chimaera strain ZUERICH-2 chromosome, complete genome
CP015272.1	Mycobacterium chimaera strain ZUERICH-1 chromosome, complete genome
CP015278.1	Mycobacterium chimaera strain DSM 44623 chromosome, complete genome
CP015281.1	Photorhabdus luminescens subsp. laumondii strain DSPV002N chromosome, complete genome
CP015282.1	Streptococcus salivarius strain ATCC 27945, complete genome
CP015283.1	Streptococcus salivarius strain ATCC 25975, complete genome
CP015287.1	Rhodobacter sphaeroides strain MBTLJ-20 chromosome 1, complete sequence
CP015288.1	Rhodobacter sphaeroides strain MBTLJ-20 chromosome 2, complete sequence
CP015294.1	Chlamydia trachomatis strain E-103 chromosome, complete genome
CP015296.1	Chlamydia trachomatis strain E-160 chromosome, complete genome
CP015298.1	Chlamydia trachomatis strain E-547 chromosome, complete genome
CP015300.1	Chlamydia trachomatis strain E-8873 chromosome, complete genome
CP015302.1	Chlamydia trachomatis strain E-32931 chromosome, complete genome
CP015304.1	Chlamydia trachomatis strain E-DK-20 chromosome, complete genome
CP015306.1	Chlamydia trachomatis strain F-6068 chromosome, complete genome
CP015308.1	Lactobacillus plantarum strain LY-78, complete genome
CP015309.1	Corynebacterium pseudotuberculosis strain PA02 chromosome, complete genome
CP015317.1	Fibrella sp. ES10-3-2-2, complete genome
CP015318.1	Mesorhizobium amorphae CCNWGS0123, complete genome
CP015338.1	Lactobacillus brevis strain 100D8, complete genome
CP015342.1	Legionella pneumophila strain D-7632, complete genome
CP015343.1	Legionella pneumophila strain D-7631, complete genome
CP015344.1	Legionella pneumophila strain D-7630, complete genome
CP015345.1	Alteromonas stellipolaris strain PQQ-42, complete genome
CP015346.1	Alteromonas stellipolaris strain PQQ-44, complete genome
CP015347.1	Proteus mirabilis strain AOUC-001, complete genome
CP015348.1	Sporosarcina ureae strain P32a, complete genome
CP015349.1	Sporosarcina sp. P37 chromosome, complete genome
CP015350.1	Bacillus thuringiensis strain MYBT18246 chromosome, complete genome
CP015362.1	Streptomyces sp. S8, complete genome
CP015363.1	Ferroplasma acidiphilum strain Y, complete genome
CP015364.1	Acinetobacter baumannii strain 3207 chromosome, complete genome
CP015367.1	Methylobacterium phyllosphaerae strain CBMB27 chromosome, complete genome
CP015371.1	Pandoraea pnomenusa strain MCB032 chromosome, complete genome
CP015375.1	Bacillus subtilis subsp. subtilis strain KCTC 3135, complete genome
CP015376.1	Anaplasma phagocytophilum str. Norway variant2 chromosome, complete genome
CP015377.1	Pseudomonas aeruginosa strain BAMCPA07-48, complete genome
CP015378.1	Fictibacillus phosphorivorans strain G25-29 chromosome, complete genome
CP015379.1	Hafnia alvei strain HUMV-5920 chromosome, complete genome
CP015381.1	Desulfococcus multivorans strain DSM 2059, complete genome
CP015382.1	Klebsiella pneumoniae strain CN1, complete genome
CP015385.1	Klebsiella pneumoniae strain NY9, complete genome
CP015392.1	Klebsiella pneumoniae strain CR14, complete genome
CP015398.1	Lactobacillus brevis strain NPS-QW-145 chromosome, complete genome
CP015399.2	Lachnoclostridium sp. YL32, complete genome
CP015400.2	Ruminiclostridium sp. KB18 chromosome, complete genome
CP015401.2	Bacteroides caecimuris strain I48 chromosome, complete genome
CP015402.2	Parabacteroides sp. YL27 chromosome, complete genome
CP015403.2	Burkholderiales bacterium YL45 chromosome, complete genome
CP015404.2	Erysipelotrichaceae bacterium I46 chromosome, complete genome
CP015405.2	Blautia sp. YL58 chromosome, complete genome
CP015406.2	Flavonifractor plautii strain YL31, complete genome
CP015407.2	Bifidobacterium animalis subsp. animalis strain YL2, complete genome
CP015408.2	Lactobacillus reuteri strain I49, complete genome
CP015409.2	Akkermansia muciniphila strain YL44, complete genome
CP015410.2	Enterococcus faecalis strain KB1, complete genome
CP015411.1	Pseudoalteromonas luteoviolacea strain S4054249 chromosome 1, complete sequence
CP015412.1	Pseudoalteromonas luteoviolacea strain S4054249 chromosome 2, complete sequence
CP015413.1	Pseudoalteromonas luteoviolacea strain S40542 chromosome 1, complete sequence
CP015414.1	Pseudoalteromonas luteoviolacea strain S40542 chromosome 2, complete sequence
CP015415.1	Pseudoalteromonas luteoviolacea strain S4054 chromosome 1, complete sequence
CP015416.1	Pseudoalteromonas luteoviolacea strain S4054 chromosome 2, complete sequence
CP015418.1	Rhodovulum sulfidophilum DSM 1374, complete genome
CP015421.1	Rhodovulum sulfidophilum strain SNK001, complete genome
CP015423.1	Paenibacillus polymyxa strain J, complete genome
CP015424.1	[Haemophilus] ducreyi strain VAN1, complete genome
CP015425.1	[Haemophilus] ducreyi strain VAN2, complete genome
CP015426.1	[Haemophilus] ducreyi strain VAN3, complete genome
CP015427.1	[Haemophilus] ducreyi strain VAN4, complete genome
CP015428.1	[Haemophilus] ducreyi strain VAN5, complete genome
CP015429.1	[Haemophilus] ducreyi strain GHA1, complete genome
CP015430.1	[Haemophilus] ducreyi strain GHA2, complete genome
CP015431.1	[Haemophilus] ducreyi strain GHA3, complete genome
CP015432.1	[Haemophilus] ducreyi strain GHA5, complete genome
CP015433.1	[Haemophilus] ducreyi strain GHA8, complete genome
CP015434.1	[Haemophilus] ducreyi strain GHA9, complete genome
CP015435.1	Anoxybacillus sp. B2M1, complete genome
CP015436.1	Anoxybacillus sp. B7M1 chromosome, complete genome
CP015438.1	Anoxybacillus amylolyticus strain DSM 15939 chromosome, complete genome
CP015442.1	Leuconostoc mesenteroides subsp. mesenteroides strain BD1710 chromosome, complete genome
CP015443.1	Bacillus velezensis strain CC09, complete genome
CP015444.1	Lactobacillus helveticus strain FAM8627 chromosome, complete genome
CP015447.1	Staphylococcus aureus strain M92 chromosome, complete genome
CP015449.1	Dietzia lutea strain YIM 80766 chromosome, complete genome
CP015453.1	Dietzia psychralcaliphila strain ILA-1 chromosome, complete genome
CP015455.1	Pelobacter acetylenicus strain DSM 3246 chromosome, complete genome
CP015483.1	Acinetobacter baumannii strain ORAB01, complete genome
CP015495.1	Mycobacterium avium subsp. paratuberculosis strain MAP/TANUVAS/TN/India/2008, complete genome
CP015496.1	Lactobacillus helveticus strain FAM8105 chromosome, complete genome
CP015498.1	Lactobacillus helveticus strain FAM22155 chromosome, complete genome
CP015500.1	Klebsiella pneumoniae strain SKGH01 chromosome, complete genome
CP015506.1	Bacillus oceanisediminis 2691 chromosome, complete genome
CP015511.1	Brevundimonas sp. GW460-12-10-14-LB2, complete genome
CP015512.1	Vibrio vulnificus strain FORC_036 chromosome 1, complete sequence
CP015513.1	Vibrio vulnificus strain FORC_036 chromosome 2, complete sequence
CP015515.1	Rathayibacter tritici strain NCPPB 1953 chromosome, complete genome
CP015516.1	Enterococcus hirae strain R17, complete genome
CP015519.1	Pelobacter sp. SFB93, complete genome
CP015520.1	Thermococcus piezophilus strain CDGS chromosome, complete genome
CP015521.1	Sphingomonas sp. NIC1, complete genome
CP015524.1	Salmonella enterica subsp. enterica serovar Enteritidis strain SJTUF10978 chromosome, complete genome
CP015526.1	Salmonella enterica subsp. enterica serovar Enteritidis strain SJTUF10984 chromosome, complete genome
CP015528.1	Campylobacter coli strain YH501, complete genome
CP015529.1	Rhodococcus sp. WB1 chromosome, complete genome
CP015557.1	Streptococcus suis strain DN13, complete genome
CP015558.1	Pasteurella multocida strain USDA-ARS-USMARC-60494 chromosome, complete genome
CP015559.1	Pasteurella multocida strain USDA-ARS-USMARC-60215 chromosome, complete genome
CP015560.1	Pasteurella multocida strain USDA-ARS-USMARC-60717 chromosome, complete genome
CP015561.1	Pasteurella multocida strain USDA-ARS-USMARC-60213 chromosome, complete genome
CP015562.1	Pasteurella multocida strain USDA-ARS-USMARC-59910 chromosome, complete genome
CP015563.1	Pasteurella multocida strain USDA-ARS-USMARC-60380 chromosome, complete genome
CP015564.1	Pasteurella multocida strain USDA-ARS-USMARC-60713 chromosome, complete genome
CP015565.1	Pasteurella multocida strain USDA-ARS-USMARC-60224 chromosome, complete genome
CP015566.1	Pasteurella multocida strain USDA-ARS-USMARC-60712 chromosome, complete genome
CP015567.1	Pasteurella multocida strain USDA-ARS-USMARC-60675 chromosome, complete genome
CP015568.1	Pasteurella multocida strain USDA-ARS-USMARC-60248 chromosome, complete genome
CP015569.1	Pasteurella multocida strain USDA-ARS-USMARC-60385 chromosome, complete genome
CP015570.1	Pasteurella multocida strain USDA-ARS-USMARC-59962 chromosome, complete genome
CP015571.1	Pasteurella multocida strain USDA-ARS-USMARC-60214 chromosome, complete genome
CP015572.1	Pasteurella multocida strain USDA-ARS-USMARC-60381 chromosome, complete genome
CP015573.1	Pasteurella multocida strain USDA-ARS-USMARC-60714 chromosome, complete genome
CP015574.1	Salmonella enterica strain FORC_038, complete genome
CP015575.1	Campylobacter hyointestinalis subsp. hyointestinalis LMG 9260, complete genome
CP015576.1	Campylobacter hyointestinalis subsp. lawsonii strain LMG 15993, complete genome
CP015577.1	Campylobacter iguaniorum strain RM11343, complete genome
CP015578.1	Campylobacter lanienae NCTC 13004, complete genome
CP015579.1	Tatumella citrea strain DSM 13699 chromosome, complete genome
CP015581.1	Tatumella citrea strain ATCC 39140 chromosome, complete genome
CP015583.1	Roseomonas gilardii strain U14-5 chromosome 1, complete sequence
CP015584.1	Roseomonas gilardii strain U14-5 chromosome 2, complete sequence
CP015588.1	Streptomyces alfalfae strain ACCC40021 chromosome, complete genome
CP015593.1	Listeria monocytogenes strain ICDC-LM188, complete genome
CP015594.1	Acinetobacter sp. NCu2D-2 chromosome, complete genome
CP015596.1	Mycobacterium sp. YC-RL4 chromosome, complete genome
CP015600.1	Pseudomonas antarctica strain PAMC 27494 chromosome, complete genome
CP015607.1	Bacillus safensis strain U14-5, complete genome
CP015610.1	Bacillus safensis strain U41 chromosome, complete genome
CP015611.1	Bacillus safensis strain U17-1 chromosome, complete genome
CP015612.1	Stenotrophomonas maltophilia strain OUC_Est10, complete genome
CP015613.1	Serratia plymuthica PRI-2C chromosome, complete genome
CP015614.1	Brevundimonas naejangsanensis strain B1 chromosome, complete genome
CP015615.1	Acinetobacter schindleri strain ACE, complete genome
CP015622.1	Corynebacterium crudilactis strain JZ16 chromosome, complete genome
CP015625.1	Bartonella apis strain BBC0122, complete genome
CP015626.1	Staphylococcus pseudintermedius strain 063228, complete genome
CP015637.1	Pseudomonas fluorescens strain L321, complete genome
CP015638.1	Pseudomonas fluorescens strain L111, complete genome
CP015639.1	Pseudomonas fluorescens strain L228 chromosome, complete genome
CP015641.1	Pseudomonas stutzeri strain 273, complete genome
CP015642.1	Staphylococcus simulans strain MR1 chromosome, complete genome
CP015645.1	Staphylococcus aureus strain 08-02119, complete genome
CP015646.1	Staphylococcus aureus strain 08-02300, complete genome
CP015724.1	Salmonella enterica strain C629 chromosome, complete genome
CP015727.1	Bacillus cereus strain A1, complete genome
CP015731.1	Exiguobacterium sp. U13-1, complete genome
CP015732.1	Arthrobacter sp. U41, complete genome
CP015736.1	Shinella sp. HZN7, complete genome
CP015749.1	Pectobacterium parmentieri strain RNS 08-42-1A chromosome, complete genome
CP015750.1	Pectobacterium wasabiae CFBP 3304, complete genome
CP015753.1	Klebsiella pneumoniae strain W14 chromosome, complete genome
CP015756.1	Clostridium estertheticum subsp. estertheticum strain DSM 8809, complete genome
CP015759.1	Bordetella pertussis strain VA-194, complete genome
CP015760.1	Bordetella pertussis strain VA-175, complete genome
CP015761.1	Bordetella pertussis strain VA-190, complete genome
CP015762.1	Bordetella pertussis strain VA-150, complete genome
CP015763.1	Bordetella pertussis strain VA-52, complete genome
CP015764.1	Bordetella pertussis strain VA-198, complete genome
CP015765.1	Bordetella pertussis strain VA-09, complete genome
CP015766.1	Bordetella pertussis strain VA-15, complete genome
CP015767.1	Bordetella pertussis strain VA-18, complete genome
CP015768.1	Bordetella pertussis strain VA-62, complete genome
CP015769.1	Bordetella pertussis strain VA-145, complete genome
CP015770.1	Bordetella pertussis strain VA-010, complete genome
CP015771.1	Bordetella pertussis strain VA-UT25Sm1, complete genome
CP015772.1	Niabella ginsenosidivorans strain BS26 chromosome, complete genome
CP015773.2	Mycobacterium bovis strain SP38, complete genome
CP015774.2	Lelliottia amnigena strain ZB04, complete genome
CP015775.1	Ochrobactrum pseudogrignonense strain K8 chromosome 1, complete sequence
CP015776.1	Ochrobactrum pseudogrignonense strain K8 chromosome 2, complete sequence
CP015779.1	Bacillus anthracis strain Tangail-1 chromosome, complete genome
CP015780.1	Borrelia mayonii strain MN14-1420, complete genome
CP015796.1	Borrelia mayonii strain MN14-1539 chromosome, complete genome
CP015810.1	Microbacterium chocolatum strain SIT 101 chromosome, complete genome
CP015817.1	Staphylococcus aureus strain FORC_039, complete genome
CP015820.1	Bartonella apis strain BBC0178, complete genome
CP015821.1	Bartonella apis strain BBC0244, complete genome
CP015822.1	Klebsiella pneumoniae isolate blood sample 2 chromosome, complete genome
CP015834.1	Escherichia coli strain MS6198, complete genome
CP015839.1	Marinobacterium sp. ST58-10, complete genome
CP015840.1	Chlamydia gallinacea 08-1274/3, complete genome
CP015842.1	Escherichia coli O157:H7 strain FRIK2533, complete genome
CP015843.2	Escherichia coli O157:H7 strain FRIK2455, complete genome
CP015846.1	Escherichia coli O157:H7 strain FRIK2069, complete genome
CP015848.1	Magnetospirillum sp. ME-1, complete genome
CP015849.1	Streptomyces sp. SAT1 chromosome, complete genome
CP015850.1	Ralstonia solanacearum strain YC40-M chromosome, complete genome
CP015852.1	Pseudomonas koreensis strain CRS05-R5 chromosome, complete genome
CP015857.1	Lactobacillus plantarum strain LZ227 chromosome, complete genome
CP015863.1	Vibrio campbellii CAIM 519 = NBRC 15631 strain ATCC 25920, CAIM 519T chromosome 1, complete sequence
CP015864.1	Vibrio campbellii CAIM 519 = NBRC 15631 strain ATCC 25920, CAIM 519T chromosome 2, complete sequence
CP015866.1	Streptomyces parvulus strain 2297 chromosome, complete genome
CP015876.1	Pseudomonas putida SJTE-1, complete genome
CP015877.1	Pseudomonas aeruginosa SJTD-1, complete genome
CP015878.1	Pseudomonas citronellolis strain SJTE-3 chromosome, complete genome
CP015880.1	Ensifer adhaerens strain Casida A chromosome, complete genome
CP015883.1	Enterococcus faecalis strain sorialis chromosome, complete genome
CP015886.1	Neisseria meningitidis strain 38277 chromosome, complete genome
CP015894.1	Lactococcus lactis subsp. cremoris strain 158 chromosome, complete genome
CP015896.1	Lactococcus lactis subsp. lactis strain 229 chromosome, complete genome
CP015897.1	Lactococcus lactis subsp. lactis strain 275 chromosome, complete genome
CP015899.1	Lactococcus lactis subsp. cremoris strain JM1 chromosome, complete genome
CP015900.1	Lactococcus lactis subsp. cremoris strain JM2 chromosome, complete genome
CP015901.1	Lactococcus lactis subsp. cremoris strain JM3 chromosome, complete genome
CP015902.1	Lactococcus lactis subsp. lactis strain UC06 chromosome, complete genome
CP015903.1	Lactococcus lactis subsp. lactis strain UC08 chromosome, complete genome
CP015904.1	Lactococcus lactis subsp. lactis strain UC11 chromosome, complete genome
CP015905.1	Lactococcus lactis subsp. lactis strain UC063 chromosome, complete genome
CP015906.1	Lactococcus lactis subsp. lactis strain UC77 chromosome, complete genome
CP015907.1	Lactococcus lactis subsp. cremoris strain UC109 chromosome, complete genome
CP015908.1	Lactococcus lactis subsp. lactis strain UL8 chromosome, complete genome
CP015909.1	Lactococcus lactis subsp. cremoris strain JM4 chromosome, complete genome
CP015910.2	Brachyspira hyodysenteriae ATCC 27164, complete genome
CP015911.1	Bacillus velezensis strain LS69 chromosome, complete genome
CP015912.1	Escherichia coli strain 210205630 chromosome, complete genome
CP015918.1	Pediococcus pentosaceus strain wikim20 chromosome, complete genome
CP015923.1	Salmonella enterica subsp. enterica serovar Newport str. Levine 1, complete genome
CP015924.1	Salmonella enterica subsp. enterica serovar Newport str. Levine 15, complete genome
CP015925.1	Legionella pneumophila strain E10_P, complete genome
CP015926.1	Legionella pneumophila strain E11_U, complete genome
CP015927.1	Legionella pneumophila strain Philadelphia_1_ATCC, complete genome
CP015928.1	Legionella pneumophila strain Philadelphia_1_CDC chromosome, complete genome
CP015929.1	Legionella pneumophila strain Philadelphia_2 chromosome, complete genome
CP015930.1	Legionella pneumophila strain Philadelphia_3 chromosome, complete genome
CP015931.1	Legionella pneumophila strain Philadelphia_4 chromosome, complete genome
CP015932.1	Legionella pneumophila strain C1_S chromosome, complete genome
CP015933.1	Legionella pneumophila strain C2_S chromosome, complete genome
CP015934.1	Legionella pneumophila strain C3_O chromosome, complete genome
CP015935.1	Legionella pneumophila strain C4_S chromosome, complete genome
CP015936.1	Legionella pneumophila strain C5_P chromosome, complete genome
CP015937.1	Legionella pneumophila strain C6_S, complete genome
CP015938.1	Legionella pneumophila strain C7_O, complete genome
CP015939.1	Legionella pneumophila strain C8_S chromosome, complete genome
CP015941.1	Legionella pneumophila strain C9_S chromosome, complete genome
CP015944.1	Legionella pneumophila strain C10_S, complete genome
CP015945.1	Legionella pneumophila strain C11_O, complete genome
CP015946.1	Legionella pneumophila strain E1_P chromosome, complete genome
CP015947.1	Legionella pneumophila strain E2_N chromosome, complete genome
CP015949.1	Legionella pneumophila strain E3_N, complete genome
CP015950.1	Legionella pneumophila strain E4_N, complete genome
CP015951.1	Legionella pneumophila strain E5_N chromosome, complete genome
CP015953.1	Legionella pneumophila strain E6_N, complete genome
CP015954.1	Legionella pneumophila strain E7_O, complete genome
CP015955.1	Legionella pneumophila strain E8_O chromosome, complete genome
CP015956.1	Legionella pneumophila strain E9_O chromosome, complete genome
CP015961.1	Dietzia timorensis strain ID05-A0528, complete genome
CP015964.1	Mycobacterium yongonense strain Asan 36912, complete genome
CP015965.1	Mycobacterium yongonense strain Asan 36527, complete genome
CP015966.1	Lactobacillus plantarum strain LZ206 chromosome, complete genome
CP015970.1	Acidipropionibacterium acidipropionici strain F3E8 chromosome, complete genome
CP015971.1	Arachidicoccus sp. BS20 chromosome, complete genome
CP015972.1	Xanthomonas citri pv. glycines str. 12-2 chromosome, complete genome
CP015975.1	Bacillus subtilis subsp. subtilis strain delta6 chromosome, complete genome
CP015986.1	Sphingobium sp. EP60837 chromosome 1, complete sequence
CP015987.1	Sphingobium sp. EP60837 chromosome 2, complete sequence
CP015990.1	Klebsiella pneumoniae strain BR chromosome, complete genome
CP015992.1	Pseudomonas sp. TCU-HL1 chromosome, complete genome
CP015995.1	Escherichia coli strain S51, complete genome
CP016007.1	Escherichia coli strain NGF1, complete genome
CP016010.1	Salmonella enterica subsp. enterica serovar Newport strain CFSAN001660, complete genome
CP016012.1	Salmonella enterica subsp. enterica serovar Newport strain CFSAN003890, complete genome
CP016014.1	Salmonella enterica subsp. enterica serovar Newport strain CFSAN003387, complete genome
CP016015.1	Neisseria gonorrhoeae strain 32867, complete genome
CP016016.1	Neisseria gonorrhoeae strain 34530, complete genome
CP016017.1	Neisseria gonorrhoeae strain 34769, complete genome
CP016018.1	Escherichia coli strain ER1821R, complete genome
CP016019.1	Bifidobacterium longum subsp. longum strain AH1206, complete genome
CP016020.1	Bacillus weihaiensis strain Alg07 chromosome, complete genome
CP016022.1	Ralstonia insidiosa strain ATCC 49129 chromosome 1, complete sequence
CP016023.1	Ralstonia insidiosa strain ATCC 49129 chromosome 2, complete sequence
CP016026.1	Streptococcus thermophilus strain KLDS SM, complete genome
CP016027.1	Halothiobacillus sp. LS2, complete genome
CP016028.1	Lactobacillus curvatus strain FBA2, complete genome
CP016029.2	Legionella pneumophila strain Pontiac, complete genome
CP016030.2	Legionella pneumophila strain OLDA, complete genome
CP016033.1	Porphyrobacter neustonensis strain DSM 9434, complete genome
CP016043.1	Edwardsiella hoshinae strain ATCC 35051 chromosome, complete genome
CP016044.1	Edwardsiella piscicida strain S11-285 chromosome, complete genome
CP016070.1	Halodesulfurarchaeum formicicum strain HTSR1 chromosome, complete genome
CP016071.1	Lactobacillus plantarum strain NCU116 chromosome, complete genome
CP016072.1	Staphylococcus pseudintermedius strain NA45, complete genome
CP016073.1	Staphylococcus pseudintermedius strain 081661, complete genome
CP016076.1	Actinoalloteichus sp. ADI127-7 chromosome, complete genome
CP016077.1	Actinoalloteichus sp. GBA129-24 chromosome, complete genome
CP016079.1	Mesorhizobium loti NZP2037 chromosome, complete genome
CP016086.1	Clostridium saccharobutylicum strain NCP 200, complete genome
CP016087.1	Clostridium saccharoperbutylacetonicum strain N1-504 chromosome, complete genome
CP016089.1	Clostridium saccharobutylicum strain BAS/B3/SW/136, complete genome
CP016090.1	Clostridium beijerinckii strain BAS/B3/I/124, complete genome
CP016091.1	Clostridium saccharobutylicum strain NCP 258, complete genome
CP016092.1	Clostridium saccharobutylicum strain NCP 195, complete genome
CP016094.1	Lacunisphaera limnophila strain IG16b chromosome, complete genome
CP016095.1	Vibrio anguillarum strain MVAV6203, complete genome
CP016157.1	Staphylococcus simulans strain MR2 chromosome, complete genome
CP016159.1	Klebsiella pneumoniae strain TH1 chromosome, complete genome
CP016162.1	Pseudomonas alcaliphila JAB1 chromosome, complete genome
CP016163.1	Enterococcus faecium strain ISMMS_VRE_11 chromosome, complete genome
CP016170.1	Bordetella bronchialis strain AU3182, complete genome
CP016171.1	Bordetella bronchialis strain AU17976, complete genome
CP016172.1	Bordetella flabilis strain AU10664, complete genome
CP016174.1	Amycolatopsis orientalis strain B-37, complete genome
CP016175.1	Streptococcus suis strain LSM102, complete genome
CP016176.1	Xenorhabdus hominickii strain ANU1, complete genome
CP016177.1	Vibrio breoganii strain FF50 chromosome 1, complete sequence
CP016178.1	Vibrio breoganii strain FF50 chromosome 2, complete sequence
CP016182.2	Escherichia coli strain EC590 chromosome, complete genome
CP016188.1	Mycobacterium abscessus strain FLAC006 chromosome, complete genome
CP016189.1	Mycobacterium immunogenum strain FLAC016 chromosome, complete genome
CP016190.1	Mycobacterium abscessus strain FLAC028 chromosome, complete genome
CP016191.1	Mycobacterium abscessus strain FLAC030 chromosome, complete genome
CP016192.1	Mycobacterium abscessus strain FLAC046 chromosome, complete genome
CP016193.1	Mycobacterium abscessus strain FLAC055 chromosome, complete genome
CP016210.1	Azoarcus olearius strain DQS4, complete genome
CP016212.1	Pseudomonas putida JB, complete genome
CP016213.1	Listeria monocytogenes strain CFSAN029793, complete genome
CP016214.1	Pseudomonas aeruginosa strain PA121617 chromosome, complete genome
CP016223.1	Candidatus Sulcia muelleri strain NC chromosome, complete genome
CP016224.1	Vibrio alginolyticus strain ZJ-T chromosome 1, complete sequence
CP016225.1	Vibrio alginolyticus strain ZJ-T chromosome 2, complete sequence
CP016268.1	Woeseia oceani strain XK5, complete genome
CP016269.1	Flavobacteriaceae bacterium UJ101, complete genome
CP016270.1	Lactobacillus plantarum subsp. plantarum strain CGMCC 1.557 chromosome, complete genome
CP016273.1	Yersinia pestis strain Cadman chromosome, complete genome
CP016277.1	Flavobacterium columnare Pf1, complete genome
CP016278.1	Diaphorobacter polyhydroxybutyrativorans strain SL-205 chromosome, complete genome
CP016279.1	Streptomyces griseochromogenes strain ATCC 14511, complete genome
CP016282.1	Cryobacterium arcticum strain PAMC 27867 chromosome 1, complete sequence
CP016294.1	Stenotrophomonas rhizophila strain QL-P4, complete genome
CP016295.1	Acinetobacter baumannii strain CMC-CR-MDR-Ab4 chromosome, complete genome
CP016298.1	Acinetobacter baumannii strain CMC-MDR-Ab59 chromosome, complete genome
CP016300.1	Acinetobacter baumannii strain CMC-CR-MDR-Ab66 chromosome, complete genome
CP016303.1	Candidatus Hamiltonella defensa (Bemisia tabaci) strain MEAM1, complete genome
CP016304.1	Candidatus Portiera aleyrodidarum MED (Bemisia tabaci) strain MEAM1, complete genome
CP016305.1	Rickettsia sp. MEAM1 (Bemisia tabaci), complete genome
CP016306.1	Sphingomonas sp. KC8 chromosome, complete genome
CP016307.1	Vibrio scophthalmi strain VS-12 chromosome 1, complete sequence
CP016308.1	Vibrio scophthalmi strain VS-12 chromosome 2, complete sequence
CP016312.1	Thermus brockianus strain GE-1, complete genome
CP016315.1	Bacillus cereus strain D12_2 chromosome, complete genome
CP016316.1	Bacillus cereus strain M3, complete sequence
CP016318.1	Clostridioides difficile strain 630 delta erm, complete genome
CP016320.1	Rhizobium sp. S41 chromosome 1, complete sequence
CP016321.1	Vibrio vulnificus strain FORC_037 chromosome I, complete sequence
CP016322.1	Vibrio vulnificus strain FORC_037 chromosome II, complete sequence
CP016324.1	Vibrio cholerae 2740-80 chromosome 1, complete sequence
CP016325.1	Vibrio cholerae 2740-80 chromosome 2, complete sequence
CP016327.1	Candidatus Portiera aleyrodidarum strain BT-Z1 chromosome, complete genome
CP016328.1	Gluconobacter oxydans strain 1.637, complete genome
CP016329.1	Leuconostoc garlicum strain KFRI01, complete genome
CP016335.1	Corynebacterium glutamicum strain ATCC 13869 chromosome, complete genome
CP016337.1	Kosakonia sacchari strain BO-1 chromosome, complete genome
CP016338.1	Bordetella pertussis strain B202, complete genome
CP016341.1	Bordetella holmesii strain H903, complete genome
CP016342.1	Bordetella parapertussis strain H904, complete genome
CP016343.1	Candidatus Portiera aleyrodidarum strain China 1 chromosome, complete genome
CP016345.1	Vibrio natriegens NBRC 15636 = ATCC 14048 = DSM 759 chromosome 1, complete sequence
CP016346.1	Vibrio natriegens NBRC 15636 = ATCC 14048 = DSM 759 chromosome 2, complete sequence
CP016347.1	Vibrio natriegens strain CCUG 16371 chromosome 1, complete sequence
CP016348.1	Vibrio natriegens strain CCUG 16371 chromosome 2, complete sequence
CP016349.1	Vibrio natriegens strain CCUG 16373 chromosome 1, complete sequence
CP016350.1	Vibrio natriegens strain CCUG 16373 chromosome 2, complete sequence
CP016351.1	Vibrio natriegens strain CCUG 16374 chromosome 1, complete sequence
CP016352.1	Vibrio natriegens strain CCUG 16374 chromosome 2, complete sequence
CP016353.1	Prauserella marina strain DSM 45268 chromosome, complete genome
[truncated: 3,345 more rows]

## Sheet: plasmids for training
Accession_number	Description
AB011548.2	Escherichia coli O157:H7 str. Sakai plasmid pOSAK1 DNA, complete sequence
AB011549.2	Escherichia coli O157:H7 str. Sakai plasmid pO157 DNA, complete sequence
AB063523.1	Wigglesworthia glossinidia endosymbiont of Glossina brevipalpis plasmid pWb1 DNA, complete sequence
AE000667.1	Aquifex aeolicus VF5 plasmid ece1, complete sequence
AE000784.1	Borrelia burgdorferi B31 plasmid lp28-3, complete sequence
AE000785.1	Borrelia burgdorferi B31 plasmid lp25, complete sequence
AE000786.1	Borrelia burgdorferi B31 plasmid lp28-2, complete sequence
AE000787.1	Borrelia burgdorferi B31 plasmid lp38, complete sequence
AE000788.1	Borrelia burgdorferi B31 plasmid lp36, complete sequence
AE000789.1	Borrelia burgdorferi B31 plasmid lp28-4, complete sequence
AE000790.2	Borrelia burgdorferi B31 plasmid lp54, complete sequence
AE000791.1	Borrelia burgdorferi B31 plasmid cp9, complete sequence
AE000792.1	Borrelia burgdorferi B31 plasmid cp26, complete sequence
AE000793.2	Borrelia burgdorferi B31 plasmid lp17, complete sequence
AE000794.2	Borrelia burgdorferi B31 plasmid lp28-1, complete sequence
AE001438.3	Clostridium acetobutylicum ATCC 824 megaplasmid pSOL1, complete sequence
AE001575.1	Borrelia burgdorferi B31 plasmid cp32-1, complete sequence
AE001576.1	Borrelia burgdorferi B31 plasmid cp32-3, complete sequence
AE001577.1	Borrelia burgdorferi B31 plasmid cp32-4, complete sequence
AE001578.1	Borrelia burgdorferi B31 plasmid cp32-6, complete sequence
AE001579.1	Borrelia burgdorferi B31 plasmid cp32-7, complete sequence
AE001580.1	Borrelia burgdorferi B31 plasmid cp32-8, complete sequence
AE001581.1	Borrelia burgdorferi B31 plasmid cp32-9, complete sequence
AE001582.2	Borrelia burgdorferi B31 plasmid lp21, complete sequence
AE001583.1	Borrelia burgdorferi B31 plasmid lp5, complete sequence
AE001584.1	Borrelia burgdorferi B31 plasmid lp56, complete sequence
AE001826.1	Deinococcus radiodurans R1 plasmid MP1, complete sequence
AE001827.1	Deinococcus radiodurans R1 plasmid CP1, complete sequence
AE002162.1	Chlamydia muridarum Nigg plasmid pMoPn, complete sequence
AE003850.3	Xylella fastidiosa 9a5c plasmid pXF1.3, complete sequence
AE003851.1	Xylella fastidiosa 9a5c plasmid pXF51, complete sequence
AE004438.1	Halobacterium sp. NRC-1 plasmid pNRC200 complete genome
AE006469.1	Sinorhizobium meliloti 1021 plasmid pSymA, complete sequence
AE006471.2	Salmonella enterica subsp. enterica serovar Typhimurium str. LT2 plasmid pSLT, complete sequence
AE007871.2	Agrobacterium tumefaciens str. C58 plasmid Ti, complete sequence
AE007872.2	Agrobacterium tumefaciens str. C58 plasmid At, complete sequence
AE008924.1	Xanthomonas axonopodis pv. citri str. 306 plasmid pXAC33, complete sequence
AE008925.1	Xanthomonas axonopodis pv. citri str. 306 plasmid pXAC64, complete sequence
AE009443.1	Xylella fastidiosa Temecula1 plasmid pXFPD1.3, complete sequence
AE014300.1	Shewanella oneidensis MR-1 megaplasmid, complete sequence
AE015926.1	Chlamydophila caviae GPIC plasmid pCpGP1, complete sequence
AE015930.1	Staphylococcus epidermidis ATCC 12228 plasmid pSE-12228-01, complete sequence
AE015931.1	Staphylococcus epidermidis ATCC 12228 plasmid pSE-12228-02, complete sequence
AE015932.1	Staphylococcus epidermidis ATCC 12228 plasmid pSE-12228-03, complete sequence
AE015933.1	Staphylococcus epidermidis ATCC 12228 plasmid pSE-12228-04, complete sequence
AE015934.1	Staphylococcus epidermidis ATCC 12228 plasmid pSE-12228-05, complete sequence
AE015935.1	Staphylococcus epidermidis ATCC 12228 plasmid pSE-12228-06, complete sequence
AE016829.2	Coxiella burnetii RSA 493 plasmid pQpH1, complete sequence
[truncated: 3,348 more rows]

## Sheet: plasmids for test
Accession_number	Description
[truncated: 5,405 more rows]

## Sheet: 20 gut samples from ref. 33
Accession	Number_of_contigs	N50	Average_length	Maximum_length	Minimum_length
[truncated: 20 more rows]

[truncated: 1 more sheets: samples from HMP]
