# Supplementary material for: PPR-Meta: a tool for identifying phages and plasmids from metagenomic fragments using deep learning
Source: Gigascience. 2019 Jun 20;8(6):giz066. doi: 10.1093/gigascience/giz066 (PMC6586199; doi:10.1093/gigascience/giz066)
Supplement: giz066_Supplemental_Files [file giz066_supplemental_files.zip › Additional file 2.xlsx]

## Sheet: prophages predicted by ProphET
Accession_number	coordinate_1	coordinate_2
AE001437.1	2018118	2047651
AE002098.2	1101164	1133760
AE003849.1	497039	530642
AE003849.1	649104	690375
AE003849.1	1514347	1540142
AE003849.1	1585980	1631409
AE003849.1	2008482	2022372
AE003849.1	2168848	2184206
AE003849.1	2361812	2404268
AE003852.1	1564152	1577272
AE004091.2	672777	703058
AE004091.2	789144	797794
AE004092.2	529627	569283
AE004092.2	777501	820593
AE004092.2	1191304	1222544
AE004092.2	1773449	1785649
AE004969.1	483190	499823
AE004969.1	1044447	1071606
AE005176.1	447236	483552
AE005176.1	502723	512776
AE005176.1	998162	1013369
AE005176.1	1029339	1071558
AE005176.1	1415811	1456949
AE005674.2	237461	252705
AE005674.2	311201	334061
AE005674.2	696659	747734
AE005674.2	901847	918668
AE005674.2	1092698	1103027
AE005674.2	1390345	1421884
AE005674.2	1917074	1945163
AE005674.2	2049693	2066538
AE006468.2	962615	1002020
AE006468.2	1098231	1143702
AE006468.2	2324547	2339551
AE006468.2	2733338	2776819
AE006468.2	2844431	2879237
AE006468.2	4420457	4438350
AE008922.1	2435595	2451054
AE008922.1	3523234	3556076
AE008923.1	3104373	3120788
AE009442.1	454017	469025
AE009442.1	1120075	1142638
AE009442.1	1161143	1180387
AE009442.1	1194756	1217907
AE009442.1	1287099	1331541
AE009442.1	1376468	1392763
AE009442.1	2005731	2020502
AE009948.1	558712	598611
AE009948.1	1833034	1867117
AE009949.1	288208	332312
AE009949.1	578093	617896
AE009949.1	1044557	1088722
AE009949.1	1214048	1241416
AE009949.1	1462471	1493373
AE009952.1	2417129	2456467
AE010300.2	2899919	2912825
AE014074.1	749213	786242
AE014074.1	979995	1019176
AE014074.1	1139031	1171867
AE014074.1	1233820	1271815
AE014074.1	1313684	1353990
AE014074.1	1413077	1450458
AE014075.1	909332	945143
AE014075.1	1342304	1372820
AE014075.1	1394721	1445635
AE014075.1	3019963	3065315
AE014299.2	669361	704783
AE014299.2	2788311	2827894
AE014299.2	3076447	3108003
AE014613.1	1408218	1441766
AE014613.1	1928058	1972330
AE014613.1	2741030	2754628
AE014613.1	3501128	3534635
AE014613.1	4456072	4490856
AE015451.2	1743291	1768403
AE015451.2	2586010	2621149
AE015451.2	3412991	3440767
AE015451.2	4378173	4416058
AE015927.1	1137516	1167772
AE015927.1	1663821	1686064
AE015927.1	2250183	2270909
AE016795.3	68369	82764
AE016823.1	1386807	1396186
AE016825.1	353384	371742
AE016825.1	436208	450397
AE016825.1	2300705	2339162
AE016827.1	76498	110254
AE016830.1	292784	326333
AE016830.1	1245337	1259965
AE016830.1	1398097	1444010
AE016830.1	1924393	1947663
AE016830.1	2030238	2048146
AE016830.1	2703543	2722769
AE016830.1	2722698	2736808
AE016853.1	2253004	2271122
AE016853.1	3830042	3865039
AE016853.1	4540716	4563495
AE016877.1	1838239	1861725
AE016877.1	2547121	2565093
AE016877.1	3657042	3668825
AE016879.1	447387	457811
AE016879.1	463434	476616
AE016879.1	3460735	3480420
AE016879.1	3495997	3505502
AE016879.1	3746587	3789668
AE017143.1	75767	105391
AE017143.1	385086	411349
AE017143.1	1262548	1298032
AE017194.1	393769	434007
AE017198.1	327710	367791
AE017198.1	1292553	1336790
AE017220.1	372757	414535
AE017220.1	1092304	1120185
AE017220.1	1307027	1352248
AE017220.1	2751745	2793713
AE017225.1	447430	457854
AE017225.1	460151	476659
AE017225.1	3461437	3481584
AE017225.1	3496700	3507574
AE017225.1	3747087	3775239
AE017225.1	3778899	3790168
AE017226.1	1165633	1193383
AE017262.2	132409	143137
AE017282.2	2826408	2851790
AE017282.2	3093885	3131466
AE017285.1	233143	261208
AE017285.1	1560130	1586924
AE017285.1	2799591	2834706
AE017285.1	2946324	2977734
AE017333.1	1318599	1345262
AE017333.1	1422600	1461695
AE017333.1	1509475	1542520
AE017333.1	3432091	3469086
AE017334.2	447387	457811
AE017334.2	463434	476616
AE017334.2	3496124	3505629
AE017334.2	3746714	3789795
AJ938182.1	311957	320612
AJ938182.1	1830626	1887422
AL009126.3	1317535	1348182
AL009126.3	2664573	2696989
AL157959.1	1208979	1236054
AL157959.1	1770842	1807515
AL513382.1	1008747	1052755
AL513382.1	1538899	1572919
AL513382.1	1885617	1937407
AL513382.1	3515470	3548975
AL513382.1	4472479	4507730
AL590842.1	2363019	2403064
AL591824.1	120654	131380
AL591824.1	2361582	2403235
AL592022.1	76030	114250
AL592022.1	155931	166661
AL592022.1	1245851	1293952
AL592022.1	1718285	1762089
AL592022.1	2408641	2446744
AL592022.1	2587880	2621044
AL646052.1	884735	903847
AL646052.1	1797957	1818878
AL646052.1	2078915	2115573
AL935263.2	599200	628381
AL935263.2	2163938	2190078
AL935263.2	2204047	2218340
AL954747.1	254239	274309
AM039952.1	2780431	2800697
AM167904.1	414160	440035
AM167904.1	1380215	1411050
AM167904.1	1508516	1534920
AM180355.1	1105182	1138950
AM180355.1	3383691	3410020
AM180355.1	3421581	3428859
AM181176.4	1303008	1319173
AM181176.4	3129420	3163469
AM236080.1	4149193	4172989
AM260522.1	1397361	1425173
AM260525.1	372788	423186
AM260525.1	475775	485384
AM260525.1	493826	590218
AM260525.1	1031537	1094562
AM260525.1	1109148	1158007
AM260525.1	1166714	1191859
AM260525.1	1307069	1364671
AM260525.1	1484787	1517388
AM260525.1	1932867	1971793
AM260525.1	2257099	2277078
AM260525.1	2530958	2565265
AM263198.1	1207526	1242194
AM286415.1	981320	1001398
AM286415.1	1845101	1884644
AM286415.1	1991047	2013535
AM286415.1	2504021	2554665
AM295007.1	510421	551498
AM295007.1	654525	687327
AM295007.1	1030498	1070972
AM295007.1	1270528	1309974
AM295250.1	474144	518911
AM406671.1	779032	820673
AM406671.1	1505890	1520998
AM406671.1	2059160	2110526
AM412317.1	1835853	1864422
AM412317.1	2474631	2496639
AM421808.1	850780	880134
AM743169.1	302956	334940
AM743169.1	1091933	1113529
AM743169.1	1901936	1937284
AM743169.1	1966393	1999923
AM747720.1	100299	124868
AM747720.1	1729861	1766346
AM747721.1	1140087	1154670
AM747721.1	1158466	1180159
AM747722.1	573366	609590
AM889136.1	824191	852785
AM889136.1	950556	972797
AM902716.1	1055686	1083776
AM902716.1	4645373	4679794
AM933172.1	1231197	1247907
AM933172.1	2018787	2061180
AM933173.1	1259098	1275235
AM933173.1	1278597	1312083
AM942759.1	530936	572661
AM942759.1	984338	995837
AM942759.1	1001831	1039124
AM942759.1	1830211	1844287
AM942759.1	2116906	2149696
AM946981.2	533810	542928
AM946981.2	748478	790564
AM946981.2	872493	895451
AM990992.1	370475	416921
AM990992.1	1597473	1643185
AP006618.1	20686	50108
AP006618.1	1675323	1698645
AP006627.1	1448083	1491432
AP006627.1	2976490	2985238
AP006628.2	631045	644361
AP006716.1	1806733	1855668
AP006716.1	2353153	2397948
AP006725.1	2092249	2112900
AP007209.1	2017682	2060238
AP007209.1	3686614	3720812
AP007255.1	382331	415702
AP007255.1	1232977	1259608
AP007255.1	1892802	1909733
AP007255.1	2071170	2097303
AP007255.1	2236835	2253163
AP007255.1	4676490	4692729
AP007281.1	895271	921615
AP007281.1	1198095	1225671
AP008229.1	1727795	1761113
AP008229.1	2361981	2377388
AP008230.1	4510954	4528677
AP008231.1	870001	895397
AP008232.1	1188845	1218064
AP008232.1	1245067	1268234
AP008232.1	1377364	1409605
AP008232.1	1977354	2009697
AP008937.1	539413	571915
AP008955.1	3071726	3094230
AP008955.1	3712315	3743737
AP008955.1	5676066	5698570
AP008957.1	2448277	2484187
AP009048.1	563946	573562
AP009048.1	1201256	1214684
AP009048.1	1408277	1435388
AP009048.1	1632716	1642299
AP009048.1	2471755	2483075
AP009049.1	1937709	1959676
AP009049.1	1977537	1989342
AP009049.1	2633108	2667807
AP009049.1	3241738	3274958
AP009049.1	3279621	3290907
AP009178.1	435869	460940
AP009240.1	608240	655394
AP009240.1	1469991	1487145
AP009240.1	1496688	1527463
AP009240.1	1738092	1786210
AP009240.1	1933429	1964244
AP009240.1	2122554	2167346
AP009240.1	2261815	2286576
AP009240.1	2660386	2696584
AP009324.1	918952	962605
AP009324.1	1948439	1961127
AP009324.1	2085714	2130789
AP009332.1	1107107	1146622
AP009333.1	1121166	1160681
AP009351.1	320846	363190
AP009351.1	1098898	1141347
AP009351.1	1980874	2023173
AP009351.1	2089433	2135433
AP009378.1	1138557	1185493
AP009384.1	939304	962877
AP009384.1	2443095	2462350
AP009384.1	2466913	2487298
AP009384.1	4103040	4137951
AP009385.1	1496765	1523574
AP009385.1	1526810	1540584
AP009386.1	477603	513938
AP009386.1	1615585	1651553
AP009484.1	1005226	1034080
AP009484.1	1637144	1670744
AP009552.1	3999877	4011514
AP010803.1	854605	887012
AP010889.1	1972348	1995732
AP010890.1	1225922	1248056
AP010935.1	1084580	1119823
AP010935.1	1569210	1603095
AP010946.1	928568	963335
AP010946.1	2314245	2349012
AP010953.1	612001	658988
AP010953.1	890274	940117
AP010953.1	1169689	1270988
AP010953.1	1473817	1523858
AP010953.1	1558998	1609428
AP010953.1	1740094	1765786
AP010953.1	1865036	1915148
AP010953.1	2119094	2152213
AP010953.1	2157622	2217794
AP010953.1	2240195	2253815
AP010953.1	2375526	2410034
AP010953.1	2531983	2585818
AP010953.1	2670459	2705665
AP010953.1	3089728	3143904
AP010953.1	3264129	3311944
AP010953.1	3614377	3660534
AP010958.1	571875	615156
AP010958.1	840149	878418
AP010958.1	1269364	1312420
AP010958.1	1445683	1491123
AP010958.1	1784368	1810034
AP010958.1	1960149	1991047
AP010958.1	2140943	2194116
AP010958.1	2286728	2315720
AP010958.1	2315645	2437086
AP010958.1	2860699	2924393
AP010958.1	3139978	3184606
AP010958.1	5360853	5417935
AP010960.1	607698	619218
AP010960.1	850511	884565
AP010960.1	1121285	1148445
AP010960.1	1183584	1243618
AP010960.1	1448082	1483969
AP010960.1	1605039	1646484
AP010960.1	1742579	1770952
AP010960.1	1975252	1999247
AP010960.1	2011081	2048820
AP010960.1	2191673	2222833
AP010960.1	2392392	2440449
AP010960.1	2537511	2591691
AP010960.1	2614692	2660872
AP010960.1	2904160	2917806
AP010960.1	3316811	3346963
AP010960.1	4958530	5001365
AP011115.1	4320827	4339482
AP011121.1	535268	557304
AP011128.1	535262	557298
AP011135.1	535262	557298
AP011142.1	535262	557298
AP011149.1	535262	557298
AP011156.1	535262	557298
AP011163.1	535268	557304
AP011170.1	535262	557298
AP011541.2	1330109	1361701
AP011541.2	1823084	1856201
AP011541.2	3245870	3271926
AP011541.2	3373873	3391287
AP011548.1	1103998	1138963
AP011548.1	1525338	1548200
AP011548.1	2944011	2961477
AP011940.1	471534	484208
AP011957.1	368797	411388
AP011957.1	1095886	1141399
AP011957.1	2320091	2336337
AP011957.1	2728745	2772217
AP011957.1	2815388	2831512
AP011957.1	2867994	2902799
AP011957.1	4525530	4543423
AP012027.1	624715	655577
AP012030.1	1178488	1191760
AP012030.1	1388745	1415856
AP012030.1	1613184	1625423
AP012030.1	2451190	2462510
AP012032.2	885187	896899
AP012032.2	903579	925257
AP012032.2	3191914	3215359
AP012044.1	170434	187604
AP012044.1	2364316	2384519
AP012044.1	3919211	3952487
AP012044.1	4063711	4081472
AP012046.1	842762	854943
AP012046.1	1822704	1861668
AP012048.1	1896685	1922642
AP012050.1	204898	225076
AP012157.1	1514672	1550315
AP012159.1	1745424	1771404
AP012159.1	2353924	2383066
AP012167.1	1720843	1749942
AP012167.1	2134638	2175535
AP012202.1	115047	155748
AP012209.1	117859	155059
AP012212.1	149952	176207
AP012222.1	2381574	2405157
AP012224.1	565245	590758
AP012224.1	974364	997651
AP012224.1	1728426	1768483
AP012224.1	2163993	2206834
AP012280.1	1697371	1740375
AP012280.1	3099100	3121569
AP012280.1	4191827	4217117
AP012280.1	5265533	5306745
AP012280.1	5792912	5830338
AP012280.1	5939533	5955390
AP012281.1	990843	1006054
AP012281.1	1716487	1756180
AP012282.1	604856	615964
AP012284.1	535223	559673
AP012284.1	1362535	1398981
AP012292.1	1901731	1915507
AP012325.1	991979	1014748
AP012326.1	1634227	1657768
AP012331.1	1772956	1792242
AP012331.1	2377678	2413854
AP012335.1	1086927	1120074
AP012335.1	1222193	1263897
AP012335.1	1452000	1489434
AP012491.2	996210	1041427
AP012491.2	1166438	1193931
AP012491.2	1405825	1444868
AP012496.1	1292773	1323420
AP012496.1	2496365	2528781
AP012541.1	822567	864775
AP012541.1	1399581	1416276
AP012541.1	1833935	1876809
AP012541.1	1951662	1993309
AP012544.1	362477	401374
AP012544.1	656653	696176
AP012544.1	714507	759872
AP012544.1	1418463	1442230
AP012551.1	482308	490649
AP012551.1	550543	571055
AP012551.1	924347	942407
AP012551.1	1433748	1463303
AP012551.1	2445168	2465434
AP012551.1	2485117	2506917
AP012551.1	2584134	2617601
AP012551.1	3528490	3548977
AP012551.1	3577391	3589315
AP012551.1	3747528	3771254
AP012551.1	3950942	3984818
AP012603.1	1915175	1944500
AP013036.1	806484	844814
AP013036.1	2335068	2363663
AP013036.1	2561039	2597948
AP013042.1	575381	603763
AP013044.1	3188139	3208699
AP013063.1	228450	264580
AP013063.1	545857	589674
AP013063.1	1262350	1298912
AP013063.1	2900619	2918265
AP013063.1	4768161	4794844
AP013068.1	3162058	3202598
AP013072.1	1247149	1267602
AP013294.1	2870950	2901696
AP013294.1	2982959	3005870
AP013357.1	1093682	1114215
AP013357.1	1225978	1272385
AP013357.1	1636108	1673462
AP013357.1	2225224	2252230
AP013357.1	2834189	2864439
AP013357.1	3275620	3298725
AP014522.1	1401481	1432164
AP014522.1	3843440	3885108
AP014522.1	3929590	3955297
AP014523.1	524122	548459
AP014524.1	1413538	1434256
AP014547.1	1842369	1875519
AP014547.1	3981270	4007923
AP014565.1	368669	410660
AP014565.1	1220879	1266351
AP014565.1	2204842	2250055
AP014565.1	2899448	2945203
AP014565.1	3506475	3541153
AP014565.1	4435120	4466168
AP014565.1	4615560	4633453
AP014569.1	713207	750839
AP014573.1	2974341	2985217
AP014577.1	1076929	1113435
AP014577.1	1156860	1184149
AP014577.1	1525570	1549628
AP014578.1	1199969	1225397
AP014582.1	3612196	3638098
AP014585.1	970590	988067
AP014585.1	1113077	1129046
AP014596.1	446389	483769
AP014596.1	542853	583160
AP014596.1	625029	663024
AP014596.1	724976	757812
AP014596.1	877665	917087
AP014596.1	1110037	1147065
AP014622.1	667633	683490
AP014622.1	1301289	1340733
AP014622.1	1960789	2005584
AP014622.1	2586962	2625731
AP014622.1	5604197	5643284
AP014623.1	1163725	1197522
AP014623.1	2081458	2119163
AP014623.1	2142852	2172972
AP014623.1	6129851	6169381
AP014627.1	1364677	1398973
AP014627.1	3869410	3918444
AP014627.1	3959381	3989298
AP014628.1	1377213	1424117
AP014628.1	2048656	2070387
AP014637.1	651117	671749
AP014637.1	3624181	3642053
AP014637.1	4521261	4552274
AP014646.1	667636	683493
AP014646.1	1301294	1340738
AP014646.1	4319210	4357994
AP014646.1	4978356	5023151
AP014646.1	5604531	5642997
AP014646.1	6282054	6316619
AP014648.1	1533113	1549331
AP014648.1	2938722	2954842
AP014649.1	1046607	1072593
AP014649.1	1604448	1654785
AP014649.1	2682575	2728426
AP014649.1	2864781	2904799
AP014651.1	491476	528616
AP014651.1	753841	769699
AP014651.1	969595	1009115
AP014651.1	1607485	1642920
AP014651.1	2661901	2698141
AP014651.1	3109466	3146603
AP014651.1	5086868	5134444
AP014651.1	5325151	5337581
AP014651.1	5934120	5946497
AP014651.1	6083404	6123628
AP014651.1	6562239	6599757
AP014652.1	1848357	1860891
AP014652.1	1995125	2039504
AP014653.1	1848357	1860891
AP014653.1	1995125	2039504
AP014680.1	959230	999757
AP014680.1	1400679	1437464
AP014683.1	1284445	1297465
AP014683.1	1854036	1873208
AP014685.1	8579123	8594669
AP014685.1	8638383	8656114
AP014685.1	8664532	8690116
AP014696.1	3206804	3231029
AP014704.1	504071	534293
AP014704.1	911926	945153
AP014800.1	2871368	2885052
AP014809.1	1565110	1580835
AP014809.1	5056149	5074439
AP014821.1	2618593	2648427
AP014833.1	1679800	1722881
AP014833.1	1962401	1973275
AP014833.1	1988843	2008537
AP014833.1	4993278	5009786
AP014839.2	564903	601627
AP014839.2	702227	719873
AP014839.2	1495564	1530102
AP014839.2	2793370	2842047
AP014839.2	5559106	5572649
AP014854.2	3655585	3689273
AP014855.1	839803	877688
AP014855.1	1878770	1923739
AP014855.1	4004372	4036490
AP014856.1	267006	303562
AP014856.1	865974	902497
AP014856.1	960672	994005
AP014856.1	1058271	1097306
AP014856.1	2034509	2081106
AP014856.1	2574535	2617992
AP014856.1	4519916	4568073
AP014857.1	878661	915968
AP014857.1	1323710	1361427
AP014857.1	1975392	2020424
AP014857.1	2106209	2141848
AP014857.1	4232356	4271424
AP014862.1	2923704	2950475
AP014862.1	4817799	4864683
AP014864.1	319287	358357
AP014864.1	576541	616675
AP014864.1	1076931	1096599
AP014864.1	1300976	1332827
AP014864.1	1342264	1351765
AP014864.1	1355470	1389317
AP014864.1	1931790	1970997
AP014864.1	2093643	2135169
AP014864.1	3797993	3825119
AP014864.1	4608461	4643203
AP014864.1	4661441	4692093
AP014864.1	5111753	5153385
AP014864.1	5517018	5554903
AP014881.1	507689	528063
AP014921.1	2022599	2067792
AP014928.1	2494620	2524289
AP014928.1	2779944	2808102
AP014936.1	3104857	3119946
AP014942.1	843233	850658
AP014942.1	1283608	1305092
AP014942.1	1998865	2044271
AP014944.1	2003781	2042700
AP014950.1	1812957	1824678
AP014950.1	1827061	1848508
AP014950.1	1876128	1925657
AP014950.1	3300048	3336960
AP014950.1	3373727	3410280
AP014951.1	1180714	1215455
AP014951.1	1918989	1947624
AP014951.1	2511358	2548486
AP014951.1	3234268	3276102
AP014951.1	3697124	3744729
AP014951.1	4134250	4191402
AP014951.1	5123389	5162437
AP014956.1	1687270	1732990
AP015029.1	306242	341804
AP015029.1	3799856	3831635
AP015029.1	4119593	4173421
AP017302.1	814658	843203
AP017302.1	2639716	2660560
AP017302.1	2662773	2690723
AP017302.1	2903087	2940978
AP017302.1	6381406	6419965
AP017308.1	3508162	3526125
AP017312.1	1732397	1756104
AP017312.1	2309130	2323179
AP017320.1	873418	916940
AP017320.1	1560474	1605179
AP017320.1	1945288	1957976
AP017320.1	2082493	2127777
AP017457.1	1116958	1140714
AP017610.1	623358	667485
AP017610.1	885935	939861
AP017610.1	1688731	1721084
AP017610.1	2115597	2157097
AP017610.1	4526951	4578102
AP017617.1	552601	595612
AP017617.1	4646553	4663017
AP017620.1	551325	594336
AP017620.1	4576505	4592969
AP017623.1	1062213	1076891
AP017629.1	527275	552429
AP017649.1	617157	636697
AP017652.1	19684	66281
AP017652.1	1850499	1860614
AP017655.1	1974769	1992512
AP017655.1	3132195	3161982
AP017655.1	3647973	3665140
AP017901.1	2955873	2966749
AP017929.1	428277	438014
AP017931.1	457836	496208
AP017935.1	1837087	1880292
AP017936.1	1683575	1721553
AP017936.1	1913567	1955595
AP017968.1	2599935	2637351
AP017971.1	20049	32370
AP018280.1	2973467	2991615
BA000004.3	3627865	3652122
BA000007.2	299982	311987
BA000007.2	893721	924444
BA000007.2	1161297	1172958
BA000007.2	1176353	1210833
BA000007.2	1246040	1308182
BA000007.2	1538645	1579041
BA000007.2	1615552	1657271
BA000007.2	1769256	1804219
BA000007.2	1916035	1970014
BA000007.2	2156899	2254161
BA000007.2	2598105	2614173
BA000007.2	2670690	2712125
BA000007.2	2888774	2943747
BA000007.2	3476233	3490196
BA000007.2	5041814	5079469
BA000012.4	323685	339866
BA000016.3	1310119	1335464
BA000017.4	917507	961161
BA000017.4	1947040	1959728
BA000017.4	2084317	2129322
BA000018.3	1869247	1881935
BA000018.3	2006528	2052732
BA000028.3	227578	239888
BA000031.2	1658752	1670825
BA000033.2	1529381	1574930
BA000033.2	2047408	2091958
BA000034.2	446427	482490
BA000034.2	542896	583201
BA000034.2	625070	654493
BA000034.2	725017	757853
BA000034.2	877707	908953
BA000034.2	1119170	1147543
BA000038.2	918831	964725
BA000043.1	546292	580081
BX470248.1	515656	527600
BX470248.1	3573119	3598574
BX470250.1	1765780	1805209
BX470250.1	2336338	2375904
BX470250.1	3724033	3750883
BX470250.1	3833598	3869378
BX470251.1	3860	32806
BX470251.1	3403667	3443340
BX470251.1	3446574	3468149
BX470251.1	3520609	3538624
BX470251.1	4007651	4085109
BX548174.1	1148064	1160415
BX571856.1	1592358	1637413
BX571856.1	1988419	2000952
BX571856.1	2125750	2171668
BX571857.1	981108	1025231
BX571857.1	2026654	2071200
BX571965.1	145379	184004
BX571966.1	532668	543698
BX571966.1	1426470	1461573
BX897699.1	369436	411421
BX897699.1	416776	426188
BX897699.1	804836	817162
BX936398.1	2096869	2129325
BX936398.1	2134016	2220739
BX936398.1	3688397	3707501
BX950851.1	2932697	2967509
BX950851.1	3803975	3827465
BX950851.1	4144591	4180770
CP000001.1	3542072	3563840
CP000001.1	3576283	3586174
CP000002.3	1318748	1345411
CP000002.3	1422749	1461844
CP000002.3	1509624	1524794
CP000002.3	3432239	3469234
CP000003.1	30662	72872
CP000003.1	990687	1021322
CP000003.1	1120257	1156301
CP000003.1	1201552	1231885
CP000003.1	1333928	1357587
CP000003.1	1546648	1567570
CP000009.1	2546567	2575322
CP000017.2	977468	1022685
CP000017.2	1147698	1178823
CP000017.2	1387086	1426129
CP000020.2	2237986	2256965
CP000025.1	207610	237184
CP000026.1	2502197	2527672
CP000026.1	2662672	2696784
CP000027.1	969361	1005709
CP000029.1	1567768	1593543
CP000029.1	1662255	1693092
CP000031.2	2393488	2407056
CP000034.1	671726	683625
CP000034.1	1277263	1289998
CP000034.1	1744550	1759800
CP000034.1	2211710	2222984
CP000046.1	354785	397516
CP000046.1	903491	917278
CP000050.1	2528191	2544018
CP000056.1	979891	1033324
CP000056.1	1230614	1269128
CP000057.2	1408188	1459523
CP000057.2	1583030	1597851
CP000057.2	1708426	1728142
CP000058.1	775428	788396
CP000075.1	3348041	3388738
CP000075.1	3391672	3420588
CP000075.1	5444570	5461380
CP000076.1	1386145	1404897
CP000076.1	2207060	2245495
CP000076.1	4338335	4383309
CP000082.1	550716	585465
CP000082.1	1187937	1204227
CP000085.1	1197986	1241408
CP000085.1	1579400	1614906
CP000086.1	1038184	1050809
CP000090.1	2621370	2646654
CP000094.2	1313118	1347330
CP000100.1	725474	750870
CP000109.2	742568	770782
CP000112.1	3333815	3347647
CP000114.1	548964	585514
CP000114.1	654904	704069
CP000115.1	871679	906116
CP000115.1	1602759	1624480
CP000115.1	1686140	1702367
CP000115.1	1759786	1777824
CP000124.1	1719332	1741699
CP000124.1	1764416	1786787
CP000124.1	1795833	1825343
CP000133.1	1140587	1152877
CP000139.1	3600996	3629257
CP000141.1	1500754	1519182
CP000155.1	393560	414187
CP000155.1	2965734	2986092
CP000155.1	4673102	4685625
CP000155.1	5773836	5799695
CP000155.1	6873465	6890996
CP000157.1	840014	859118
CP000233.1	304728	329542
CP000233.1	774802	826052
CP000243.1	903605	948388
CP000243.1	1238807	1282574
CP000243.1	1400045	1435175
CP000243.1	2597297	2638903
CP000243.1	2906465	2938765
CP000243.1	4984088	5033143
CP000245.1	3501683	3527391
CP000246.1	1085226	1103050
CP000246.1	1105423	1124281
CP000246.1	1781006	1820064
CP000247.1	1184723	1228488
CP000248.1	2945335	2958879
CP000248.1	3200632	3230366
CP000248.1	3331159	3348879
CP000252.1	538375	563099
CP000253.1	1464415	1508497
CP000253.1	1923883	1966929
CP000253.1	2033113	2077786
CP000255.1	881996	892268
CP000255.1	1546170	1591938
CP000255.1	2085861	2130861
CP000259.1	529935	570172
CP000259.1	778246	818395
CP000259.1	1381502	1420546
CP000260.1	528632	571440
CP000260.1	771767	808495
CP000260.1	1258198	1296226
CP000262.1	546031	588618
CP000262.1	803034	839761
CP000262.1	1221143	1256149
CP000269.1	2465292	2491694
CP000269.1	3038656	3087009
CP000269.1	3095374	3128964
CP000270.1	1518872	1549551
CP000284.1	2894546	2932887
CP000285.1	1549215	1590450
CP000302.1	3876785	3896490
CP000305.1	1771628	1811677
CP000308.1	1648040	1675025
CP000315.1	6108	19635
CP000316.1	3934264	3958131
CP000316.1	3962823	3973429
CP000319.1	1594836	1614599
CP000319.1	2637479	2656870
CP000319.1	3662883	3683440
CP000356.1	2097934	2114435
CP000361.1	1656508	1677436
CP000362.1	2891585	2905369
CP000377.1	844130	868806
CP000377.1	1136156	1150618
CP000377.1	1376648	1401371
CP000381.1	1009118	1026152
CP000382.1	1364588	1385179
CP000384.1	3064484	3080304
CP000388.1	781046	797503
CP000390.1	253480	272930
CP000390.1	1302405	1323186
CP000390.1	2017928	2034958
CP000413.1	600613	680243
CP000413.1	1460826	1483558
CP000414.1	1624192	1649413
CP000416.1	1091958	1137333
CP000422.1	780798	818812
CP000422.1	994855	1031048
CP000423.1	1902327	1944061
CP000425.1	998640	1013695
CP000425.1	1033838	1077086
CP000425.1	1662594	1692919
CP000425.1	1972139	2018900
CP000436.1	1569138	1611084
CP000438.1	685467	714042
CP000438.1	4345187	4354873
CP000440.1	2033689	2062084
CP000447.1	1976940	1986996
CP000449.1	1016587	1031022
CP000450.1	300987	309817
CP000450.1	1531916	1559485
CP000468.1	918973	957033
CP000468.1	1176195	1219870
CP000468.1	1338692	1371755
CP000468.1	1461634	1515250
CP000468.1	2052425	2090629
CP000468.1	2569987	2611434
CP000468.1	2738153	2782267
CP000468.1	2920995	2956148
CP000468.1	5000317	5048001
CP000471.1	1535352	1564584
CP000471.1	1605114	1625029
CP000471.1	2518566	2555116
CP000471.1	3268264	3286632
CP000471.1	3456364	3490306
CP000471.1	3516987	3537126
CP000471.1	3582475	3619045
CP000478.1	2290178	2313555
CP000479.1	756886	784884
CP000479.1	3405110	3416920
CP000489.1	237429	252849
CP000490.1	890706	917608
CP000494.1	6851026	6885547
CP000503.1	2828884	2887328
CP000503.1	3318947	3341257
CP000512.1	1769850	1798938
CP000512.1	1828502	1897449
CP000512.1	1920321	1942305
CP000512.1	2572130	2632520
CP000512.1	3182569	3208876
CP000512.1	4554214	4584105
CP000513.1	812666	829300
CP000518.1	3082372	3098192
CP000527.1	1272991	1316136
CP000527.1	1755471	1786192
CP000527.1	3206963	3223205
CP000529.1	2398582	2413163
CP000529.1	3494949	3523019
CP000557.1	2931570	2947494
CP000557.1	2951685	2966304
CP000563.1	1450349	1471332
CP000563.1	4218759	4238729
CP000568.1	1938931	1957932
CP000568.1	1964406	1983924
CP000568.1	2022140	2062706
CP000568.1	2931114	2969321
CP000569.1	565375	598756
CP000571.1	2274841	2300236
CP000574.1	1477526	1522457
CP000577.1	649853	669320
CP000577.1	1173796	1187240
CP000578.1	371248	393303
CP000578.1	401898	427871
CP000605.1	1321171	1347376
CP000612.1	1258506	1303727
CP000612.1	2814935	2849119
CP000613.2	47407	76293
CP000613.2	1147682	1186495
CP000626.1	1020380	1047770
CP000627.1	689144	722114
CP000627.1	764600	799585
CP000627.1	1115147	1127377
CP000628.1	1804422	1829068
CP000633.1	1117734	1134694
CP000633.1	1896228	1926400
CP000633.1	2495825	2529201
CP000634.1	1183766	1199635
CP000644.1	1643593	1674479
CP000644.1	4124676	4142777
CP000647.1	1540280	1585142
CP000647.1	3798567	3834957
CP000653.1	875530	888675
CP000653.1	891848	912564
CP000653.1	1107772	1131891
CP000653.1	1474788	1497081
CP000653.1	2403234	2451788
CP000653.1	2787597	2812440
CP000653.1	3778817	3814474
CP000661.1	1102242	1115657
CP000668.1	1131740	1171199
CP000673.1	1937833	1955484
CP000673.1	1977701	1990768
CP000673.1	1993691	2022050
CP000673.1	2046034	2057839
CP000673.1	2701605	2736304
CP000673.1	3310236	3343456
CP000673.1	3348119	3358941
CP000680.1	4332978	4362043
CP000685.1	819451	831199
CP000699.1	2446474	2464208
CP000703.1	361159	403422
CP000703.1	920563	964085
CP000703.1	1076311	1121184
CP000703.1	1991494	2004182
CP000703.1	2130160	2174727
CP000705.1	869104	912256
CP000705.1	1158479	1201468
CP000712.1	3784255	3815914
CP000712.1	4615554	4643479
CP000720.1	2514206	2557194
CP000721.1	1087570	1111570
CP000721.1	1924370	1945453
CP000721.1	5487519	5510362
CP000724.1	2469286	2492045
CP000724.1	2610639	2635006
CP000724.1	4100212	4136663
CP000726.1	2557334	2585850
CP000726.1	3103409	3140446
CP000728.1	2015124	2034529
CP000728.1	2528317	2571561
CP000728.1	3430707	3452358
CP000728.1	3456407	3465762
CP000730.1	895944	906216
CP000730.1	1560117	1605885
CP000730.1	2086499	2131498
CP000736.1	361229	403492
CP000736.1	920438	963960
CP000736.1	1076185	1121335
CP000736.1	2130034	2174601
CP000738.1	1940044	1964243
CP000744.1	692455	730593
CP000744.1	760146	788145
CP000744.1	2409879	2430408
CP000744.1	2437305	2468596
CP000744.1	5191294	5216684
CP000744.1	5528454	5541839
CP000746.1	1368950	1402482
CP000753.1	877506	895878
CP000753.1	2479943	2512316
CP000758.1	241995	267469
CP000758.1	1580546	1604854
CP000758.1	2410980	2443519
CP000764.1	2677071	2718042
CP000764.1	2989573	3021377
CP000776.1	229575	244983
CP000781.1	3495161	3520921
CP000781.1	4100116	4117544
CP000781.1	4970753	5006304
CP000783.1	972619	1015482
CP000783.1	1561010	1572794
CP000783.1	1573909	1587672
CP000783.1	2971685	3021625
CP000789.1	1951922	1961347
CP000789.1	1973689	1996658
CP000789.1	2305581	2312310
CP000790.1	266342	287223
CP000800.1	842871	854864
CP000800.1	998185	1019468
CP000800.1	1062302	1074413
CP000800.1	1262112	1289151
CP000800.1	1412677	1447834
CP000800.1	2173343	2194984
CP000802.1	291741	335045
CP000802.1	917273	951053
CP000802.1	1654071	1670210
CP000804.1	3627056	3652544
CP000813.4	2749928	2779260
CP000819.1	536837	557061
CP000819.1	787952	799275
CP000819.1	881132	907460
CP000819.1	1403733	1425280
CP000819.1	1598769	1613344
CP000819.1	2100409	2122347
CP000822.1	1757716	1796752
CP000826.1	952334	971837
CP000828.1	4335760	4349976
CP000829.1	748570	787073
CP000829.1	1464072	1508534
CP000850.1	4266242	4287309
CP000850.1	4301368	4322549
CP000853.1	1380442	1396595
CP000854.1	4812260	4857779
CP000857.1	917587	944108
CP000857.1	1061420	1104205
CP000857.1	1344027	1374390
CP000857.1	2735771	2775911
CP000857.1	4349947	4368371
CP000863.1	1114716	1126715
CP000863.1	1131663	1160834
CP000863.1	2343649	2358451
CP000863.1	2878776	2925223
CP000868.1	1984189	1997945
CP000868.1	2001199	2017849
CP000869.1	823751	859719
CP000869.1	1961366	1997701
CP000880.1	2559425	2599868
CP000884.1	1815479	1846356
CP000884.1	2123467	2142673
CP000884.1	2855560	2912473
CP000884.1	3531817	3568376
CP000884.1	3735167	3778044
CP000884.1	4481513	4513883
CP000885.1	1007660	1023249
CP000885.1	3616223	3638868
CP000886.1	705015	721261
CP000886.1	901714	924247
CP000886.1	1797770	1884672
CP000891.1	916215	938408
CP000891.1	2525326	2556255
CP000891.1	3439392	3469614
CP000901.1	2273229	2299929
CP000901.1	2489252	2501299
CP000903.1	3462572	3493045
CP000903.1	3508162	3519128
CP000903.1	3634781	3658419
CP000908.1	1585988	1606349
CP000918.1	21662	63063
CP000919.1	1742847	1777040
CP000920.1	20241	60907
CP000922.1	685706	720160
CP000923.1	1273383	1313211
CP000926.1	1341043	1377021
CP000926.1	1952392	1982090
CP000926.1	3820676	3862321
CP000926.1	3867145	3881284
CP000930.2	2809868	2852922
CP000931.1	1587770	1611501
CP000936.1	20240	99739
CP000939.1	2310015	2347427
CP000939.1	2674542	2701566
CP000941.1	450069	480202
CP000941.1	969527	992370
CP000941.1	1169310	1184939
CP000941.1	1210795	1250967
CP000941.1	1351936	1374127
CP000946.1	2279563	2312865
CP000946.1	3020425	3058013
CP000947.1	240492	252739
CP000947.1	752606	782047
CP000947.1	1010620	1042989
CP000947.1	1295729	1329985
CP000948.1	503278	512894
CP000948.1	1349759	1378260
CP000948.1	1493983	1521094
CP000948.1	1718651	1729203
CP000948.1	2556096	2567416
CP000949.1	1440621	1478720
CP000949.1	4354524	4394088
CP000949.1	4453691	4469718
CP000950.1	233187	255296
CP000950.1	1008807	1027662
CP000950.1	1331575	1360906
CP000950.1	2542848	2587159
CP000950.1	3394937	3423587
CP000958.1	198408	235488
CP000962.1	1636583	1644980
CP000962.1	2107406	2146455
CP000964.1	3392831	3411569
CP000964.1	4182049	4230422
CP000967.2	3538523	3566033
CP000970.1	955827	973330
CP000970.1	1173408	1215190
CP000970.1	4408933	4442221
CP001011.1	453870	468878
CP001011.1	1129800	1151916
CP001011.1	1170734	1189928
CP001011.1	1204296	1227447
CP001011.1	1296639	1341082
CP001011.1	1386009	1402304
CP001011.1	2021542	2036313
CP001013.1	2435163	2466224
CP001013.1	2465781	2478748
CP001029.1	1529628	1546492
CP001029.1	2900182	2930589
CP001043.1	2123014	2174776
CP001044.1	308936	343724
CP001048.1	2100409	2135679
CP001048.1	3602169	3621093
CP001048.1	3984809	4003178
CP001050.1	535697	561260
CP001050.1	1172545	1189281
CP001052.1	1297067	1328444
CP001055.1	1051778	1076615
CP001056.1	32995	45594
CP001056.1	935516	972734
CP001056.1	2000863	2016808
CP001056.1	2330688	2352347
CP001056.1	2821357	2842245
CP001056.1	2855143	2876096
CP001056.1	3356928	3384386
CP001068.1	1481859	1500270
CP001068.1	2412618	2428942
CP001068.1	2649220	2656622
CP001069.1	647610	654120
CP001078.1	913913	935551
CP001078.1	1850114	1876432
CP001078.1	2267480	2301359
CP001078.1	3166744	3198954
CP001083.1	1411696	1431926
CP001083.1	1822808	1852569
CP001083.1	1887105	1901347
CP001083.1	2499363	2547901
CP001084.2	980327	992859
CP001085.1	555160	574390
CP001091.1	517083	560531
CP001091.1	898467	913083
CP001095.1	1972558	1995944
CP001096.1	708716	736696
CP001096.1	3610347	3622190
CP001096.1	4268011	4285205
CP001103.3	3251566	3280610
CP001103.3	3289701	3304995
CP001107.1	1158627	1186076
CP001107.1	3364991	3379218
CP001111.1	1026658	1046742
CP001111.1	2791755	2816171
CP001113.1	1058714	1104186
CP001113.1	1135793	1179661
CP001113.1	2733369	2779148
CP001113.1	2853155	2879519
CP001113.1	4231918	4261826
CP001113.1	4411352	4429504
CP001120.1	376760	415766
CP001120.1	1102597	1146497
CP001120.1	3366662	3401307
CP001120.1	4415858	4434285
CP001127.1	600609	656566
CP001127.1	660129	692129
CP001127.1	2125574	2163363
CP001127.1	4316061	4358561
CP001135.1	1723514	1742843
CP001135.1	2594191	2615833
CP001138.1	2734847	2750758
CP001138.1	2787468	2812531
CP001138.1	4340075	4357968
CP001144.1	616972	662714
CP001144.1	1078187	1096765
CP001144.1	1347599	1363663
CP001144.1	1367109	1401687
CP001144.1	2147094	2188201
CP001144.1	2923345	2956027
CP001150.1	337843	363616
CP001150.1	788173	801675
CP001150.1	3086491	3108499
CP001151.1	942015	963063
CP001151.1	995894	1037394
CP001154.1	361329	387345
CP001154.1	1109928	1135478
CP001154.1	1454673	1468093
CP001154.1	1477589	1506129
CP001154.1	1585051	1602910
CP001154.1	1668421	1693161
CP001154.1	2462791	2491379
CP001157.1	3771806	3806974
CP001164.1	302543	311326
CP001164.1	898041	927809
CP001164.1	1182932	1215867
CP001164.1	1485217	1519969
CP001164.1	1554887	1589682
CP001164.1	1695522	1724457
CP001164.1	1737316	1779991
CP001164.1	2071499	2108938
CP001164.1	2118279	2152584
CP001164.1	2504399	2521783
CP001164.1	2578301	2619752
CP001164.1	2664875	2719919
CP001164.1	2807572	2839323
CP001164.1	2891649	2985110
CP001164.1	3243356	3301402
CP001164.1	3584364	3593801
CP001164.1	5180371	5189935
CP001172.1	2690300	2717838
CP001175.1	1387863	1427806
CP001175.1	2546065	2582765
CP001175.1	2923136	2963855
CP001176.1	2524144	2553446
CP001177.1	585908	624490
CP001177.1	2058877	2101433
CP001177.1	3734116	3766247
CP001182.2	1317019	1328176
CP001182.2	2763552	2801111
CP001182.2	3316298	3352498
CP001182.2	3352422	3368232
CP001186.1	2476681	2513122
CP001186.1	2758834	2782460
CP001186.1	3624043	3633392
CP001186.1	3747936	3771076
CP001189.1	2728968	2752224
CP001191.1	748536	767788
CP001196.1	796163	822502
CP001196.1	1494964	1504086
CP001196.1	2528853	2545198
CP001197.1	862570	901496
CP001197.1	2016554	2042438
CP001215.1	452286	492104
CP001215.1	731691	742565
CP001215.1	758142	777827
CP001215.1	3762961	3779462
CP001220.2	1638742	1648556
CP001220.2	3002425	3041223
CP001220.2	4014980	4045658
CP001221.1	2897495	2906967
CP001235.1	1220563	1253533
CP001235.1	1296019	1331004
CP001235.1	1646195	1658796
CP001236.1	213199	240589
CP001252.1	896655	913560
CP001252.1	3062186	3090443
CP001283.1	529465	565745
CP001283.1	4142691	4180127
CP001298.1	1741607	1758452
CP001312.1	1009325	1084607
CP001312.1	1818942	1832775
CP001312.1	2501158	2516895
CP001312.1	3098786	3118797
CP001321.1	579397	601443
CP001321.1	600730	646421
CP001321.1	857594	897464
CP001322.1	4494375	4508888
CP001322.1	4517116	4524522
CP001336.1	1512257	1529743
CP001336.1	1546258	1558258
CP001339.1	1734053	1768252
CP001348.1	3370767	3412357
CP001348.1	3582720	3617736
CP001348.1	3831151	3862430
CP001349.1	634406	664373
CP001349.1	2531595	2551148
CP001349.1	2681646	2712759
CP001349.1	3637489	3677099
CP001349.1	4318847	4342166
CP001349.1	5114269	5146497
CP001349.1	5849477	5888192
CP001349.1	6332591	6382632
CP001349.1	6645251	6667686
CP001349.1	7056264	7103925
CP001349.1	7402951	7428040
CP001358.1	279541	298313
CP001358.1	836829	854967
CP001363.1	1056587	1102059
CP001363.1	1282096	1329528
CP001363.1	2090630	2135845
CP001363.1	2376101	2392347
CP001363.1	2784866	2830650
CP001363.1	4433983	4451876
CP001368.1	302543	311326
CP001368.1	899634	929402
CP001368.1	1167539	1177899
CP001368.1	1181294	1216152
CP001368.1	1482524	1520257
CP001368.1	1552515	1594230
CP001368.1	1678019	1724785
CP001368.1	1736291	1781238
CP001368.1	2070475	2151640
CP001368.1	2503380	2520764
CP001368.1	2577281	2618731
CP001368.1	2663856	2718900
CP001368.1	2806552	2838303
CP001368.1	2891943	2939981
CP001368.1	3188629	3256312
CP001368.1	3535218	3549181
CP001368.1	5136431	5145995
CP001391.1	586555	613095
CP001391.1	1093014	1119554
CP001392.1	3417204	3446651
CP001393.1	2568865	2588561
CP001396.1	1523705	1534285
CP001396.1	2350136	2361456
CP001396.1	4131538	4174173
CP001399.1	119265	134681
CP001400.1	1677413	1694179
CP001403.1	1585451	1598947
CP001407.1	1749003	1784925
CP001407.1	3374803	3384862
CP001409.1	39670	85693
CP001409.1	658997	668797
CP001409.1	1353757	1389758
CP001485.1	1263959	1285112
CP001503.2	123102	160115
CP001503.2	371225	387476
CP001503.2	1700804	1734316
CP001503.2	1893662	1925706
CP001503.2	2258427	2282158
CP001503.2	2288986	2318993
CP001503.2	3077107	3114388
CP001504.2	2705253	2723593
CP001509.3	533816	542934
CP001509.3	750421	790570
CP001509.3	872499	895457
CP001510.1	1360529	1377386
CP001510.1	4075833	4107018
CP001560.1	2109635	2148006
CP001560.1	2230090	2272983
CP001560.1	3061010	3093794
CP001561.1	989443	1032608
CP001561.1	1068430	1092893
CP001562.1	417970	456181
CP001562.1	917940	934480
CP001562.1	1005412	1062474
CP001562.1	1123117	1161815
CP001581.1	2103422	2123050
CP001581.1	2566644	2584374
CP001581.1	2656559	2697336
CP001581.1	2929330	2947552
CP001585.1	2359918	2399965
CP001589.1	1350137	1360354
CP001589.1	2138048	2175765
CP001593.1	2210440	2250488
CP001598.1	463334	476516
CP001598.1	3468776	3480909
CP001598.1	3496024	3505529
CP001598.1	3746614	3784017
CP001600.2	1916311	1950523
CP001600.2	2157073	2179599
CP001600.2	3004205	3036661
CP001601.1	2110335	2139872
CP001601.1	2145647	2160264
CP001601.1	2166693	2190872
CP001602.2	681092	714406
CP001602.2	1290969	1334834
CP001602.2	2478739	2518164
CP001602.2	2898098	2908824
CP001604.1	1257669	1301534
CP001604.1	2445465	2484890
CP001604.1	2864528	2875254
CP001607.1	476076	504577
CP001607.1	2252868	2271720
CP001608.1	2138840	2178175
CP001616.1	793864	820255
CP001617.1	39443	54879
CP001617.1	525366	552269
CP001617.1	1026143	1060446
CP001632.1	1029017	1045476
CP001635.1	2605840	2634380
CP001637.1	1399343	1410663
CP001637.1	2235237	2247476
CP001637.1	2444804	2466478
CP001637.1	2665371	2679506
CP001644.1	2272749	2286793
CP001644.1	2379490	2420903
CP001656.1	1861796	1881102
CP001656.1	5926465	5942130
CP001657.1	1816636	1832962
CP001657.1	2989228	3022779
CP001657.1	3573374	3608557
CP001665.1	2886928	2909886
CP001665.1	2994325	3031964
CP001666.1	351702	390160
CP001666.1	3466600	3479586
CP001666.1	3970844	3991698
CP001671.1	361363	376078
CP001671.1	1166517	1179608
CP001671.1	1182687	1217317
CP001671.1	1360805	1407084
CP001671.1	1805682	1842196
CP001674.1	1569661	1583101
CP001677.5	36	11550
CP001677.5	1184741	1227157
CP001682.1	313194	340069
CP001699.1	4835528	4859897
CP001700.1	3338039	3359650
CP001706.1	2328491	2365107
CP001706.1	2459846	2486030
CP001720.1	4068178	4085892
CP001720.1	4407684	4427894
CP001721.1	634907	658871
CP001726.1	3031711	3068406
CP001733.2	2076082	2103195
CP001739.1	891486	905719
CP001739.1	1487360	1519223
CP001750.1	1634224	1657849
CP001751.1	384615	428586
CP001758.1	330462	375462
CP001758.1	745166	759076
CP001758.1	1876312	1918682
CP001778.1	4507422	4530699
CP001781.1	853680	896138
CP001781.1	1891852	1904540
CP001781.1	2044774	2091175
CP001790.1	3144791	3159402
CP001791.1	842151	888207
CP001791.1	3227820	3266297
CP001793.1	6041727	6066602
CP001794.1	600128	636535
CP001798.1	961729	996802
CP001805.1	2034755	2045976
CP001806.1	155892	162367
CP001816.1	1812612	1825497
CP001830.1	1810706	1824199
CP001830.1	2290667	2303882
CP001830.1	2357395	2382559
CP001834.1	1035007	1050239
CP001834.1	1058951	1100037
CP001834.1	1541047	1590130
CP001836.1	818382	844072
CP001836.1	2014545	2037121
CP001837.1	2313306	2349922
CP001840.1	1084073	1110983
CP001844.2	876209	919731
CP001844.2	1902278	1914965
CP001844.2	2039558	2085762
CP001845.1	20241	60904
CP001846.1	302544	348235
CP001846.1	697188	745821
CP001846.1	980789	1021475
CP001846.1	1574630	1623387
CP001846.1	1726811	1773924
CP001846.1	1961834	2009817
CP001846.1	2156472	2187711
CP001846.1	2440608	2474082
CP001846.1	2476467	2486834
CP001846.1	3157249	3200788
CP001846.1	3258769	3314616
CP001846.1	5311893	5355143
CP001855.1	994776	1034570
CP001855.1	1168362	1225746
CP001855.1	1591453	1622952
CP001875.2	3512891	3551646
CP001875.2	3781084	3807856
CP001891.1	1890403	1938785
CP001891.1	2184415	2202098
CP001891.1	2213689	2229871
CP001903.1	2512497	2537166
CP001907.1	694975	708560
CP001907.1	720492	734088
CP001907.1	1869605	1896323
CP001907.1	3776867	3801777
CP001907.1	4906199	4939263
CP001918.1	1325022	1370564
CP001918.1	1680992	1736965
CP001918.1	2886269	2912807
CP001918.1	3243661	3275714
CP001918.1	3633020	3682485
CP001918.1	4514953	4551234
CP001921.1	1138998	1149745
CP001921.1	1155096	1182850
CP001921.1	1467532	1492933
CP001921.1	1612981	1662416
CP001921.1	2745327	2787047
CP001925.1	894731	925454
CP001925.1	1162338	1173999
CP001925.1	1177394	1211874
CP001925.1	1247081	1310090
CP001925.1	1540588	1580983
CP001925.1	1617492	1659211
CP001925.1	1759488	1806158
CP001925.1	2107725	2157817
CP001925.1	2162382	2204988
CP001925.1	2606435	2641842
CP001925.1	2824237	2871832
CP001937.1	995205	1007102
CP001937.1	1227081	1239218
CP001937.1	1244162	1272319
CP001937.1	2402085	2447973
CP001937.1	2657312	2697825
CP001937.1	2895080	2930708
CP001958.1	42807	62403
CP001960.1	644083	672900
CP001965.1	208213	247740
CP001969.1	558314	602507
CP001969.1	964778	1001166
CP001969.1	1281903	1325701
CP001969.1	1448867	1479128
CP001969.1	2105932	2131605
CP001969.1	2652456	2681960
CP001969.1	2712580	2754131
CP001969.1	2880177	2924846
CP001969.1	3056779	3094634
CP001969.1	5028485	5075785
CP001970.2	447429	457853
CP001970.2	460156	476657
CP001970.2	3461648	3481795
CP001970.2	3496909	3507783
CP001970.2	3747304	3790384
CP001974.2	447397	457821
CP001974.2	460124	476626
CP001974.2	3461600	3481747
CP001974.2	3496862	3507735
CP001974.2	3747256	3790337
CP001978.1	130373	147564
CP001978.1	671089	700874
CP001992.1	1427028	1462109
CP001993.1	440309	449345
CP001996.1	321155	366548
CP001996.1	1107930	1148275
CP001996.1	1971497	2018463
CP001997.1	1132495	1158990
CP002001.1	126290	137016
CP002001.1	2360216	2402361
CP002001.1	2682684	2721365
CP002002.1	117456	128182
CP002002.1	2322068	2358289
CP002003.1	120589	131315
CP002003.1	1248156	1285998
CP002003.1	2382029	2421707
CP002004.1	126139	136865
CP002005.1	949847	970686
CP002007.2	435961	458982
CP002007.2	1429894	1450571
CP002007.2	2152421	2165032
CP002008.1	1059726	1075310
CP002011.1	2015228	2034635
CP002011.1	2533204	2561708
CP002011.1	3440776	3450972
CP002015.1	1014439	1049064
CP002026.1	1669	18404
CP002026.1	2165405	2176032
CP002038.1	915452	939004
CP002038.1	2733074	2744760
CP002038.1	2749532	2756773
CP002039.1	213946	241958
CP002039.1	962832	1004071
CP002050.1	257230	290204
CP002062.1	1009486	1025259
CP002076.1	186974	215261
CP002080.1	1609351	1622970
CP002080.1	3181501	3224673
CP002081.1	1396212	1437215
CP002083.1	1153615	1172485
CP002083.1	1242590	1267382
CP002085.1	1751543	1770118
CP002085.1	1928497	1943176
CP002085.1	2833759	2852072
CP002091.1	438038	447913
CP002091.1	450832	467267
CP002091.1	3451262	3470956
CP002091.1	3486512	3497386
CP002091.1	3736832	3765007
CP002094.1	779864	821691
CP002094.1	1506724	1521832
CP002094.1	2059976	2111342
CP002099.1	1408218	1441766
CP002099.1	1928058	1972330
CP002099.1	2740844	2754622
CP002099.1	3501128	3534635
CP002099.1	4456069	4491313
CP002109.1	814250	837277
CP002109.1	1473276	1485192
CP002109.1	1491445	1512007
CP002110.1	1251823	1272861
CP002110.1	1397725	1414825
CP002110.1	1747784	1793436
CP002114.2	1513513	1559280
CP002114.2	2037898	2083015
CP002116.1	2680638	2700588
CP002116.1	2985984	3012054
CP002118.1	2017516	2047058
CP002120.1	1979136	2021560
CP002120.1	2117119	2161180
CP002121.1	20243	60512
CP002124.1	2874063	2908407
CP002156.1	1595681	1609545
CP002160.1	940921	981213
CP002160.1	2874754	2901005
CP002160.1	4300312	4330251
CP002160.1	4334015	4346248
CP002160.1	4787736	4824050
CP002165.1	612951	627722
CP002165.1	1573877	1588884
CP002165.1	2264296	2283488
CP002165.1	2297854	2320996
CP002165.1	2390181	2431803
CP002165.1	2476719	2491169
CP002167.1	710083	739160
CP002167.1	1003521	1045117
CP002167.1	2207185	2237730
CP002167.1	2359776	2403541
CP002176.1	37951	79025
CP002176.1	1990271	2030502
CP002183.1	1274704	1306739
CP002183.1	1957262	1994350
CP002185.1	292365	329178
CP002185.1	959460	998722
CP002185.1	1500539	1511789
CP002185.1	1749941	1784299
CP002185.1	1788660	1798990
CP002185.1	2306778	2337577
CP002185.1	2618056	2657779
CP002185.1	4332003	4364407
CP002206.1	1001266	1014830
CP002206.1	1710134	1729137
CP002206.1	2850015	2881761
CP002207.1	772279	802635
CP002207.1	1908194	1950105
CP002209.1	3695183	3719707
CP002210.1	1601171	1640998
CP002211.1	1303061	1333577
CP002211.1	1344026	1390305
CP002212.1	1303061	1333577
CP002212.1	1344026	1390305
CP002216.1	913965	929963
CP002219.1	447036	460783
CP002219.1	817731	832927
CP002222.1	1803138	1829439
CP002222.1	2140547	2169989
CP002224.1	1100335	1113326
CP002246.1	1584642	1619352
CP002246.1	2084877	2099465
CP002246.1	2478827	2492625
CP002272.1	1166871	1188242
CP002272.1	1953493	1996471
CP002273.2	1248836	1267323
CP002273.2	2866086	2891530
CP002273.2	2931156	2949643
CP002273.2	2970940	2999283
CP002277.1	523591	550972
CP002277.1	989333	1003760
CP002277.1	1743856	1775573
CP002281.1	1116322	1140026
CP002287.1	2173156	2203769
CP002287.1	4304191	4329560
CP002287.1	4943993	4959484
CP002290.1	3118514	3145873
CP002293.1	626669	650499
CP002297.1	1996288	2023088
CP002297.1	2802723	2837838
CP002297.1	2949456	2980866
CP002326.1	2150453	2165456
CP002331.1	1218050	1246359
CP002332.1	202652	218292
CP002341.1	1258595	1273884
CP002344.1	20917	45125
CP002360.1	2965398	3004071
CP002360.1	3068255	3088078
CP002365.1	981335	996591
CP002365.1	1016991	1054881
CP002365.1	1895438	1937861
CP002365.1	2145814	2187692
CP002371.1	175408	215522
CP002371.1	815000	831302
CP002371.1	1212520	1256524
CP002378.1	385489	413067
CP002382.1	567496	586963
CP002383.1	913860	936511
CP002383.1	2484642	2515571
CP002383.1	3388857	3424961
CP002388.1	1460399	1504222
CP002388.1	1838769	1855874
CP002388.1	1978725	2024582
CP002391.1	819463	848471
CP002391.1	987828	1025733
CP002391.1	1585876	1624604
CP002391.1	2890330	2908405
CP002394.1	2290378	2314039
CP002395.1	338791	364050
CP002400.1	516930	536330
CP002400.1	1953131	1991999
CP002410.1	1309289	1326428
CP002416.1	2790364	2819820
CP002417.1	2169114	2232352
CP002418.1	2703274	2726760
CP002418.1	3153138	3181180
CP002419.1	859384	888738
CP002419.1	1044330	1055668
CP002420.1	1165785	1198368
CP002421.1	1162980	1187390
CP002422.1	941855	967169
CP002422.1	1106394	1134766
CP002423.1	1157158	1189353
CP002424.1	1148412	1171558
CP002431.1	487320	496715
CP002431.1	2593726	2625298
CP002433.1	2320756	2371332
CP002433.1	3753589	3783617
CP002439.1	545632	566195
CP002439.1	583338	622612
CP002439.1	1310181	1352924
CP002442.1	2967400	3003807
CP002446.1	1274517	1299156
CP002449.1	1316742	1353641
CP002449.1	1499644	1516102
CP002449.1	1725180	1766123
CP002449.1	2113122	2148867
CP002452.1	1189649	1206588
CP002452.1	1763108	1790011
CP002457.1	4200342	4234477
CP002457.1	4416321	4450456
CP002464.1	839381	882989
CP002465.1	660978	704496
CP002468.1	649389	683990
CP002468.1	2840473	2880724
CP002468.1	3530080	3562109
CP002469.1	1654532	1699461
CP002470.1	661068	705400
CP002470.1	918632	928557
CP002471.1	887053	925535
CP002471.1	1375102	1397398
CP002471.1	1403648	1432713
CP002471.1	1798052	1824450
CP002479.1	613388	629168
CP002480.1	2291633	2313376
CP002487.1	1056703	1100036
CP002487.1	2036793	2082009
CP002487.1	2322264	2338510
CP002487.1	2731024	2777229
CP002487.1	2813909	2824736
CP002487.1	2855616	2891269
CP002487.1	4441734	4459627
CP002491.1	1330553	1368434
CP002491.1	1682290	1696916
CP002491.1	2326507	2365288
CP002495.1	12712	29009
CP002496.1	663780	680194
CP002496.1	1466803	1495101
CP002496.1	2666602	2684198
CP002496.1	4757887	4765450
CP002496.1	5278225	5290960
CP002505.1	610563	649530
CP002505.1	756495	771487
CP002505.1	1602412	1640917
CP002505.1	1939445	1977747
CP002505.1	2756391	2783263
CP002508.1	393693	433793
CP002508.1	1131181	1156604
CP002508.1	4724807	4760080
CP002516.1	1448078	1487801
CP002516.1	1768280	1799076
CP002516.1	2306866	2317196
CP002516.1	2321557	2355914
CP002516.1	2594061	2610748
CP002516.1	3115472	3154732
CP002516.1	3782726	3819539
CP002516.1	4661836	4694240
CP002519.1	3901273	3931505
CP002547.1	337115	366554
CP002547.1	521023	545001
CP002547.1	2645205	2674226
CP002547.1	2999732	3023710
CP002547.1	3173952	3197930
CP002548.1	134373	149072
CP002548.1	492740	512543
CP002548.1	541407	553650
CP002548.1	583466	600021
CP002548.1	816819	831442
CP002548.1	843122	855305
CP002548.1	915857	926350
CP002552.1	2483822	2499107
CP002558.1	1016743	1040833
CP002559.1	1269858	1310079
CP002568.1	4077245	4105850
CP002568.1	4284706	4319464
CP002568.1	4339177	4370394
CP002573.1	1289099	1308823
CP002580.1	1951233	1969628
CP002582.1	912232	945910
CP002582.1	970773	1003307
CP002582.1	1097472	1108731
CP002582.1	2996328	3037442
CP002583.1	1999239	2043474
CP002583.1	4652531	4664917
CP002585.1	1381665	1404521
CP002585.1	4654585	4693999
CP002599.1	142821	175385
CP002599.1	1184331	1219246
CP002599.1	3108388	3140778
CP002607.1	1384864	1396491
CP002607.1	1973549	1998334
CP002607.1	2759789	2792154
CP002614.1	1055877	1101349
CP002614.1	2038822	2084036
CP002614.1	2324293	2340539
CP002614.1	2733071	2778902
CP002614.1	4381589	4399482
CP002616.1	569574	583435
CP002616.1	936497	964672
CP002616.1	1045283	1080271
CP002616.1	2991464	3008758
CP002618.1	566632	580493
CP002618.1	926387	954562
CP002618.1	1035173	1070161
CP002618.1	1244398	1286525
CP002618.1	3022348	3039642
CP002620.1	2362333	2408289
CP002621.1	1090865	1105492
CP002627.1	1300137	1310174
CP002627.1	2113566	2144252
CP002627.1	2205253	2228049
CP002627.1	2911215	2935398
CP002627.1	3050969	3067401
CP002633.1	426855	443326
CP002633.1	2005162	2017773
CP002634.1	558438	601758
CP002634.1	855957	887946
CP002634.1	1255233	1285595
CP002634.1	3144243	3180566
CP002637.1	1478892	1519986
CP002640.1	1445279	1480985
CP002641.1	2155589	2166614
CP002643.1	905272	915647
CP002643.1	2064958	2109881
CP002643.1	2123829	2135799
CP002644.1	1167916	1203280
CP002644.1	2151616	2163089
CP002651.1	1298394	1335356
CP002652.1	1483768	1504326
CP002652.1	1549566	1590397
CP002657.1	2101117	2126167
CP002660.1	2019712	2049245
CP002667.1	213587	241255
CP002667.1	1741262	1773133
CP002667.1	2532973	2585814
CP002667.1	2647236	2661870
CP002695.1	3613304	3635417
CP002725.1	579503	614973
CP002727.1	1543659	1569273
CP002728.1	1087525	1110629
CP002728.1	2503417	2537225
CP002729.1	294869	330090
CP002729.1	914299	951929
CP002729.1	995799	1040674
CP002729.1	1380125	1405737
CP002729.1	1616951	1628673
CP002729.1	1642772	1672511
CP002729.1	1901196	1934584
CP002729.1	2353941	2366654
CP002729.1	2814325	2857614
CP002729.1	3002982	3046039
CP002729.1	3168213	3204353
CP002729.1	4304177	4327432
CP002735.1	3029741	3050008
CP002735.1	4571845	4599796
CP002735.1	4943687	4972185
CP002745.1	1165543	1203410
CP002773.1	878471	896266
CP002773.1	2879158	2917814
CP002773.1	2986422	3025664
CP002773.1	3622257	3672177
CP002774.1	878286	896081
CP002774.1	2879276	2917938
CP002774.1	2986547	3025789
CP002774.1	3622385	3672305
CP002775.1	878282	896077
CP002775.1	2878846	2917508
CP002775.1	2986117	3025359
CP002775.1	3621954	3671874
CP002780.1	1099305	1140538
CP002780.1	3592301	3620721
CP002781.1	810207	825921
CP002781.1	1377501	1402523
CP002781.1	1433604	1445580
CP002790.1	1298111	1314623
CP002791.1	1282807	1318254
CP002791.1	2138406	2153006
CP002801.1	1474873	1484168
CP002811.1	1550940	1571923
CP002816.1	71258	107959
CP002816.1	1226148	1266093
CP002816.1	2666332	2707050
CP002819.1	238387	258895
CP002819.1	2921317	2938922
CP002821.1	1581801	1596794
CP002821.1	2621495	2630618
CP002821.1	3245658	3271996
CP002824.1	4511391	4546983
CP002824.1	4750897	4793082
CP002826.1	1580661	1595654
CP002826.1	2620372	2629494
CP002826.1	3301955	3328294
CP002833.1	133528	172604
CP002833.1	1162809	1201823
CP002833.1	2334324	2389088
CP002833.1	3961367	3994377
CP002835.1	755530	780775
CP002844.1	470952	494594
CP002844.1	511944	534253
CP002844.1	2095381	2106921
CP002844.1	2112045	2137900
CP002857.1	1055311	1092010
CP002857.1	1849813	1888667
CP002869.1	1206812	1232168
CP002870.1	1370158	1406692
CP002870.1	1962024	1984471
CP002870.1	2769025	2787150
CP002874.1	61353	87408
CP002876.1	2552895	2576036
CP002877.1	1206426	1230412
CP002886.1	2315159	2348360
CP002886.1	2382203	2393210
CP002886.1	2484792	2500262
CP002886.1	4015196	4040100
CP002889.1	5	40697
CP002898.1	1393164	1430324
CP002904.1	733115	772203
CP002905.1	165942	178135
CP002905.1	185712	215117
CP002905.1	226419	238612
CP002905.1	246189	275594
CP002905.1	1422608	1454818
CP002906.1	1294523	1325077
CP002907.1	1522512	1541483
CP002907.1	1544798	1563836
CP002910.1	1040362	1087537
CP002910.1	1535907	1573422
CP002917.1	971048	985471
CP002919.1	622470	640752
CP002920.1	13142	48048
CP002925.1	12176	27944
CP002925.1	41328	71627
CP002925.1	1008013	1021669
CP002925.1	1715963	1734153
CP002927.1	1302072	1311751
CP002927.1	2114870	2146285
CP002927.1	2207288	2230084
CP002927.1	2913261	2937444
CP002927.1	3053015	3069447
CP002956.1	3359168	3399216
CP002967.1	292365	329178
CP002967.1	957173	996435
CP002967.1	1491910	1508597
CP002967.1	1515026	1521884
CP002967.1	1746516	1780874
CP002967.1	2303355	2334154
CP002967.1	2614633	2654356
CP002967.1	4328484	4360888
CP002970.1	292365	329178
CP002970.1	614334	646738
CP002970.1	2618602	2649401
CP002970.1	3179924	3210016
CP002970.1	3374199	3385449
CP002970.1	4089112	4128373
CP002972.1	1931667	1945910
CP002976.1	1853464	1867708
CP002976.1	1905561	1925416
CP002976.1	3198183	3216828
CP002986.1	255387	276194
CP002987.1	3569077	3595278
CP002987.1	3974204	4002158
CP003025.1	1345148	1382249
CP003026.1	2854553	2911035
CP003026.1	3296868	3329969
CP003032.1	771034	801105
CP003034.1	571995	599862
CP003034.1	824649	836343
CP003034.1	1088683	1130357
CP003034.1	1260460	1273949
CP003034.1	1284457	1334743
CP003034.1	1460424	1499217
[truncated: 14,394 more rows]
